# Supplementary material for: Cross-Study Meta-Analysis of Blood Transcriptomes in Type 2 Diabetes
Source: Int J Mol Sci. 2025 Dec 15;26(24):12046. doi: 10.3390/ijms262412046 (PMC12732418; doi:10.3390/ijms262412046)
Supplement: Supplementary file 1 [file ijms-26-12046-s001.zip]

Archive with 17 entries (17 files):
- S1.pdf
- S10.pdf
- S11.pdf
- S12.pdf
- S13.pdf
- S14.pdf
- S2.pdf
- S3.pdf
- S4.pdf
- S5.pdf
- S6.pdf
- S7.pdf
- S8.pdf
- S9.pdf
- Supplementary figures.pdf
- Supplementary_table1.xlsx
- Supplementary_table2.xlsx
