# Supplementary material for: Cross-Study Meta-Analysis of Blood Transcriptomes in Type 2 Diabetes
Source: Int J Mol Sci. 2025 Dec 15;26(24):12046. doi: 10.3390/ijms262412046 (PMC12732418; doi:10.3390/ijms262412046)
Supplement: Supplementary file 1 [file ijms-26-12046-s001.zip › Supplementary_table1.xlsx]

## Sheet: Description
Tables of results for individual datasets

## Sheet: GSE280402
GeneID	logFC	AveExpr	t	P.Value	adj.P.Val	B	Symbol
105370108	-1.1593549298083756	2.8431523390857936	-4.779598473765994	1.4006055373144948e-4	0.98856218359347	-3.901909314267897	LOC105370108
645843	-0.868252690208422	4.2309870086465935	-4.635356267554828	1.9298409699177642e-4	0.98856218359347	-3.4687087398648497	TMEM14EP
6283	1.2759204182687656	3.940868868830225	4.363830775978238	3.5416924364692847e-4	0.98856218359347	-3.651617813942288	S100A12
6279	0.841779999268585	7.082860495296477	4.346069072427326	3.68571725151952e-4	0.98856218359347	-3.012000252115593	S100A8
948	0.514599551958737	7.547347586259269	4.239620491305269	4.681628139915305e-4	0.98856218359347	-3.030462806230557	CD36
105371981	2.0567944198927166	-0.39632522137622833	4.184906485045184	5.294945285093003e-4	0.98856218359347	-4.438933582410199	LOC105371981
107984703	2.027570049679836	-0.6413278958507508	4.184859442145831	5.295505992558687e-4	0.98856218359347	-4.445211750712022	LOC107984703
102724047	-2.610913640817688	-2.6132794631624345	-4.1371118103002305	5.896552091504365e-4	0.98856218359347	-4.513653390906538	WWOX-AS1
768206	2.1738505856112957	-1.7937215681681224	4.059232491091565	7.027597498208434e-4	0.98856218359347	-4.474093750616552	PRCD
101927768	2.717474117599602	-2.543951615207873	4.003449939923939	7.969349265786102e-4	0.98856218359347	-4.49498648279022	HDAC2-AS2
107985291	-2.7693416730086886	-2.1763446260213875	-3.967701455562212	8.638381489872824e-4	0.98856218359347	-4.506009243338254	LOC107985291
105374179	-2.4339653082225245	-2.2608756836946498	-3.9229309547806004	9.556145753641115e-4	0.98856218359347	-4.511944038078612	LOC105374179
79644	0.8731160255598862	1.7930172971487546	3.8566578853966758	0.0011096735730408804	0.98856218359347	-4.203926353719589	SRD5A3
8115	1.2760085263506995	3.4748147654597243	3.8548248342915548	0.001114270312247358	0.98856218359347	-3.9464928415494254	TCL1A
7849	-2.2685047452581424	-1.4664920331850322	-3.8412238795804856	0.0011489766389435301	0.98856218359347	-4.494445747765772	PAX8
55556	-0.6658580912374585	3.6173119390370507	-3.8172682879931372	0.0012127501158345478	0.98856218359347	-3.8685411524593065	ENOSF1
8460	1.3029365171892135	1.1619518837091363	3.8010970100449892	0.0012577854141562633	0.98856218359347	-4.362222670771417	TPST1
10628	0.5257040968265265	10.742693604660795	3.768673711583332	0.0013531662049496782	0.98856218359347	-2.9809792508468114	TXNIP
9650	-0.4836452259906814	5.727450264853042	-3.7541513442644745	0.0013981924910549492	0.98856218359347	-3.454979650372999	MTFR1
101928659	-2.3212558149175138	-2.6833752041277847	-3.7526467660412166	0.0014029418894153714	0.98856218359347	-4.50611971331618	C16orf95-DT
728034	-2.269451101306777	-3.030700356606878	-3.7466019508079538	0.001422185644587512	0.98856218359347	-4.5294581859470275	BMS1P23
2353	0.9276091891417098	6.383680436537522	3.731325358846743	0.001471998463861526	0.98856218359347	-3.3725866175891728	FOS
931	0.6298657645532222	6.485896828561376	3.720249260796449	0.001509197171772719	0.98856218359347	-3.354380865037559	MS4A1
8507	-0.7119021805433543	3.9518271387750983	-3.7064613576851673	0.001556812918827983	0.98856218359347	-3.8504116357840092	ENC1
1809	-2.224065130779027	-3.613120589959649	-3.66913906492438	0.0016933317819029473	0.98856218359347	-4.534513847733824	DPYSL3
6385	1.1049838005777082	1.1051050283966708	3.65723595645614	0.0017393252838205846	0.98856218359347	-4.369662752535495	SDC4
6768	0.8215132914429679	3.2579211848496223	3.641693931821322	0.0018012522312027108	0.98856218359347	-4.053605260210588	ST14
7991	-2.582938125991203	-2.6680317338743165	-3.6397237633304376	0.0018092570949479866	0.98856218359347	-4.525854399322077	TUSC3
105378561	-2.403615604000721	-2.3527498910775835	-3.6395517614413198	0.0018099576187977466	0.98856218359347	-4.525242527331112	LOC105378561
728927	-0.5585351754640424	4.673356953097067	-3.624701149823986	0.00187146705675768	0.98856218359347	-3.684249985161902	ZNF736
28818	2.047306891239173	-2.9169294796284264	3.6055266149206124	0.0019539630987200065	0.98856218359347	-4.5144979998780075	IGLV2-5
28791	2.4038365527179058	-3.280331567661771	3.6013199209701248	0.0019725389008873185	0.98856218359347	-4.528560810228191	IGLV3-27
102725082	-1.5087539265650722	2.6767075459708547	-3.6011338639363144	0.001973364518545556	0.98856218359347	-4.112965423380747	LOC102725082
107986949	-0.6090199421065274	3.6436810767013323	-3.599015712880036	0.0019827878882512167	0.98856218359347	-3.9174845960347904	LOC107986949
100506571	-2.407349124396286	-2.682533669336425	-3.598903349897403	0.001983289020605485	0.98856218359347	-4.527197234447267	LINC02809
4345	1.5260536443062498	1.1224784346671104	3.5898032398913555	0.0020242947220991967	0.98856218359347	-4.320790592290688	CD200
27004	1.971661684400769	-0.5680011739817464	3.550822899570276	0.0022096630298428415	0.98856218359347	-4.463073801969006	TCL6
7075	-2.6021378589366426	-2.2312884495028924	-3.538773768794053	0.0022702929427840697	0.98856218359347	-4.5174223485722775	TIE1
1674	-2.38041642162791	-3.7692951427292263	-3.5244029591320527	0.002344761515449687	0.98856218359347	-4.53766373607436	DES
28802	-2.5839732199252956	-2.6805021589154654	-3.4991824735410617	0.0024813390745363328	0.98856218359347	-4.535828332680401	IGLV3-12
79083	-2.372577883717538	-3.134884872606805	-3.4966144499660783	0.0024956794723316614	0.98856218359347	-4.53291961598921	MLPH
100506314	2.0666511542142505	-0.3751112032745797	3.484801019974351	0.002562710482531607	0.98856218359347	-4.464734984510253	GPRC5D-AS1
6280	0.7950973002857431	8.365647244512063	3.4799562952484795	0.002590711746411723	0.98856218359347	-3.3053908014561797	S100A9
105376003	-2.7756146370028953	-3.2301294250157473	-3.456675726476441	0.0027295396072353336	0.98856218359347	-4.537236421513223	LOC105376003
107986992	-2.2359223231862213	-3.0028615366700975	-3.445992788793657	0.0027956789074515	0.98856218359347	-4.532434362150474	LOC107986992
107984528	1.8725610199095457	-2.19995519209076	3.438937472548602	0.002840223803605074	0.98856218359347	-4.508048509172031	LINC02416
100128285	-2.18876839546594	-3.6163411534974017	-3.417037646853307	0.0029829991419542175	0.98856218359347	-4.540358992122861	DNM1P35
375616	-2.270579918700692	-3.0567305605929413	-3.4116332422618023	0.003019307942420907	0.98856218359347	-4.530544005606113	KCP
105378574	-1.9676317762823339	-2.7412564032456634	-3.409320356096179	0.0030349795637260356	0.98856218359347	-4.52899628158095	LOC105378574
11318	-2.3140022298905567	-1.8064231385330298	-3.4041740079440674	0.0030701383400086107	0.98856218359347	-4.524873422778714	GPR182
23075	0.47555056235291104	4.899394380243585	3.400743124701536	0.003093800087781983	0.98856218359347	-3.764014428770671	SWAP70
28832	1.2668320292840596	0.3016133748449861	3.395659725981604	0.0031291894295522055	0.98856218359347	-4.425049613810104	IGLJ2
285593	-2.6325674588373906	-3.081980454571247	-3.3937578567498017	0.003142532027492999	0.98856218359347	-4.537454327078659	LINC02995
107984468	-2.5096350567182104	-3.427225650041045	-3.3792791443829593	0.003245961484877793	0.98856218359347	-4.540930844161111	LOC107984468
105372801	2.468794225430047	-0.43750467375321767	3.345461221940203	0.003500774134215322	0.98856218359347	-4.467353469842027	LOC105372801
80728	-2.1477891715007216	-1.4955799460846138	-3.344893840216453	0.0035052128875205	0.98856218359347	-4.500823968593098	ARHGAP39
107985467	-1.9104437704500108	-0.6404607767793896	-3.3327676206843946	0.003601412988817815	0.98856218359347	-4.482562666149334	LOC107985467
283663	0.9245231394640085	3.248709010609622	3.32604982606273	0.0036558190711513173	0.98856218359347	-4.109859399450733	LINC00926
51284	0.723800571130722	3.6618695203503275	3.319466112258294	0.0037099226390162497	0.98856218359347	-3.994475079635818	TLR7
140733	1.3149250790696725	0.9509913931367426	3.3015453260122523	0.0038612077975756992	0.98856218359347	-4.404512957375032	MACROD2
105369151	-0.9162771700697454	2.3711263073626316	-3.2983706697041906	0.0038886323699753216	0.98856218359347	-4.202816236450017	LOC105369151
1380	1.144176976470515	1.683322469347454	3.2854693070116214	0.004002062820871858	0.98856218359347	-4.311081617301574	CR2
79781	-2.383322172246472	-3.3599548388008054	-3.265338102739369	0.004185573960826895	0.98856218359347	-4.540221239189033	IQCA1
221416	-2.2152166065647276	-3.8427643678861383	-3.262923527451651	0.004208131384065722	0.98856218359347	-4.5418558214185785	LINC03040
26002	1.7705053145838987	-1.5387287499862963	3.2594789348750917	0.004240517837720935	0.98856218359347	-4.496518806312374	MOXD1
100505530	-1.7427132623375843	0.2681962877285626	-3.253035605875919	0.004301755985185452	0.98856218359347	-4.446979700333202	LINC02520
553	-2.209945944371708	-3.7821931602750705	-3.2503544717280515	0.00432749238782872	0.98856218359347	-4.544418726162436	AVPR1B
107985216	1.6070870460743079	-0.2737017932527561	3.2384807835149805	0.004443293899997014	0.98856218359347	-4.469589617615913	LOC107985216
199786	0.587949840442656	4.228176885723551	3.2371267525761893	0.0044566907345269255	0.98856218359347	-3.9003936271658306	NIBAN3
100616393	1.5013659143813847	-0.5509634204831023	3.226636677613827	0.004561828850945005	0.98856218359347	-4.48332318153593	MIR4657
2153	0.6453857342189879	4.444206725840862	3.2211576628457648	0.0046177044333107955	0.98856218359347	-3.902723611472255	F5
105373146	-1.9857864747152023	-3.9472004930958255	-3.219642633417089	0.0046332727288993375	0.98856218359347	-4.545847849769428	LOC105373146
100289092	-2.4489167903647813	-3.6450819454575933	-3.211511155572442	0.004717712739902965	0.98856218359347	-4.542254175493631	ATP2A1-AS1
933	0.8110059919376269	3.3254004213109742	3.210370504824712	0.004729677422838048	0.98856218359347	-4.09018271020882	CD22
9609	1.8294141644276438	-1.8792882482788307	3.19518489953113	0.004891820530102098	0.98856218359347	-4.518919677489259	RAB36
105375061	1.5558266079578529	-1.4157324699149985	3.191897308183723	0.004927632734156653	0.98856218359347	-4.509789636759434	LOC105375061
28648	-2.1268576150809766	-3.1239183358143805	-3.1835469374504024	0.005019750630964959	0.98856218359347	-4.54020911000756	TRAV34
100507071	-2.161488602829764	-2.236882069695216	-3.176394782233906	0.005099986615045409	0.98856218359347	-4.533244346283595	PIWIL2-DT
80212	-0.7124281726679018	3.6843043419260715	-3.17189265943622	0.005151134558651741	0.98856218359347	-4.048886724385827	CCDC92
8836	1.8114649257780884	-1.4488442893930118	3.1681666291692965	0.005193844078236258	0.98856218359347	-4.501121467067279	GGH
105377113	-0.9907713878627398	4.76009799428047	-3.167077517653726	0.005206393175884059	0.98856218359347	-3.8175401039672274	LOC105377113
9398	0.6883314104037375	3.7635193373001816	3.165549651188067	0.005224047669821571	0.98856218359347	-4.0523393509566645	CD101
8825	0.8467562406981921	2.948209969760357	3.1529105388940644	0.005372351770947079	0.98856218359347	-4.2008481106430375	LIN7A
6850	0.40602769985626885	7.003395738002304	3.1352699049106447	0.005586231594473221	0.98856218359347	-3.6158414848762597	SYK
64754	-0.5682740103566708	6.1002204978596675	-3.1329048022260313	0.005615530817642264	0.98856218359347	-3.7072587274455384	SMYD3
23286	2.0679184131775945	-1.3781114828837717	3.12135019182802	0.005760838760137419	0.98856218359347	-4.508773290124758	WWC1
4312	2.321280475195601	-0.6657530290505079	3.119138958326401	0.0057890615260650586	0.98856218359347	-4.499719678968928	MMP1
1992	0.3845535949480583	6.401253271375828	3.118863768476876	0.00579258328771222	0.98856218359347	-3.695586043937703	SERPINB1
107985448	-2.1681205052021317	-3.6458341359927484	-3.1174417751041084	0.00581081464541201	0.98856218359347	-4.5467504713997595	LOC107985448
140885	0.42732935195173205	5.292845586006255	3.0949405550360916	0.006106853651635421	0.98856218359347	-3.808056703517761	SIRPA
406925	-2.408083719597354	-3.6742003718085394	-3.093655807053716	0.006124192657822906	0.98856218359347	-4.549363987016883	MIR135A1
104169671	-0.9531579497687428	3.1289153585924026	-3.088807850098247	0.006190053518574458	0.98856218359347	-4.164441821536582	LINC01036
134	-2.4571788466038345	-3.600222572413805	-3.087908128359985	0.006202352107685581	0.98856218359347	-4.541270687419563	ADORA1
2597	0.40279234213146253	8.655100500861925	3.072328603986827	0.006419122796245106	0.98856218359347	-3.5265357428745983	GAPDH
5538	0.40410644558105435	7.403284513334109	3.071503857196436	0.006430801279369303	0.98856218359347	-3.6194295934376166	PPT1
107985563	1.2429175555503313	0.21190456402337068	3.066611043606503	0.006500510003377321	0.98856218359347	-4.453042288637133	LOC107985563
105376033	-0.5600635309806568	3.322484203033875	-3.062894712950407	0.006553947609067983	0.98856218359347	-4.09959091338759	LOC105376033
26049	-0.44160938461611465	4.099622993535078	-3.0621584203074463	0.006564585430669845	0.98856218359347	-3.9787713518947885	FAM169A
389668	-1.7204706767110762	-0.6816915628719946	-3.0619624149188542	0.006567420108495553	0.98856218359347	-4.486851124042736	XKR9
101929609	-2.4102199533424824	-2.9079915404055554	-3.0600144805089218	0.006595656364605754	0.98856218359347	-4.547757465427173	LOC101929609
85009	-2.0500317409659647	-1.9197970106809537	-3.048036704858678	0.006771891177141864	0.98856218359347	-4.531889692897783	MGC16025
102465834	-1.5642764324856637	-0.43925621305116197	-3.042062457381062	0.006861494890943617	0.98856218359347	-4.502748706931143	MIR7844
7071	0.6943415320424116	5.154400328368785	3.040271791550602	0.006888575461076341	0.98856218359347	-3.8509602965972274	KLF10
105372879	1.3447557267488919	-0.26456510415090273	3.040053636874353	0.006891881739338416	0.98856218359347	-4.486922458636018	LOC105372879
3538	1.2861393894479418	3.788674431589788	3.0397190180977036	0.006896956103061165	0.98856218359347	-4.071134210554115	IGLC2
100996318	2.219969998885347	-1.833470522926535	3.038890219078411	0.006909540145987799	0.98856218359347	-4.52095234835425	LOC100996318
146857	-0.4717305111351715	4.600717154483711	-3.038737878944571	0.006911855622078868	0.98856218359347	-3.9317630539200032	SLFN13
100507433	-1.193443793528519	0.320026907266224	-3.037970093561885	0.006923536960039091	0.98856218359347	-4.458925950817581	ZNF571-AS1
100133941	0.802507256152333	2.5985083501929167	3.035384850802323	0.00696301080629756	0.98856218359347	-4.241593532998566	CD24
102466759	1.6051143633049842	-2.5265327058830196	3.035303681487402	0.006964253705056876	0.98856218359347	-4.525127031548987	MIR6894
107984946	1.9060890283265146	-2.73252545091599	3.032314837721369	0.0070101704372240005	0.98856218359347	-4.537234715502276	LOC107984946
100507436	-2.162015698624376	-3.4245912839065396	-3.027741395862209	0.007081000320315837	0.98856218359347	-4.549694087167923	MICA
105379169	-1.7639103112569394	-2.6970365442867656	-3.0237008041577242	0.007144155397635827	0.98856218359347	-4.535342681329835	LOC105379169
101867536	-1.2561478479763672	1.1798585096007117	-3.022077083182645	0.0071696880825968526	0.98856218359347	-4.401228196295217	PRNCR1
392133	-2.04566016434802	-2.8372343045485735	-3.017191077432815	0.007247054770442047	0.98856218359347	-4.539838803968982	OR10AC1
8329	0.6636034021872361	2.6534278180583715	3.017181951467833	0.007247200029142827	0.98856218359347	-4.2543622487808985	H2AC13
101927950	-2.1853401981381513	-1.4997985156406513	-3.006266680018626	0.007422976233432791	0.98856218359347	-4.522126664981401	LOC101927950
160364	0.8080326981772004	5.9437185829594315	3.0058828424427237	0.0074292320893922376	0.98856218359347	-3.7929339510375604	CLEC12A
341880	-2.045980972322553	-2.5880809286238704	-3.0056622990932795	0.00743282885791105	0.98856218359347	-4.531532781491075	SLC35F4
8462	0.6677937470607498	4.284638070997441	3.0026630733038306	0.007481910155100982	0.98856218359347	-4.027042468408671	KLF11
392196	-2.1353458366048357	-3.7710417887095504	-3.0012231468819337	0.007505585550523479	0.98856218359347	-4.552054850790834	LOC392196
23630	-2.499146451860472	-3.6787608348102987	-2.9925557124759172	0.007649637839207242	0.98856218359347	-4.549831129780833	KCNE5
55103	0.45639232671998897	5.742072025304269	2.987087454557991	0.007741894469186976	0.98856218359347	-3.808663353045434	RALGPS2
4916	-2.0164732267501835	-2.8929100642362315	-2.985849207162943	0.007762934505064316	0.98856218359347	-4.534506184118615	NTRK3
1374	0.5046176665907929	5.716330691201046	2.9846292530231797	0.007783717868382432	0.98856218359347	-3.846413756257144	CPT1A
166647	-0.7488215619826826	1.8436390705188452	-2.9798864743851574	0.00786502994380848	0.98856218359347	-4.361834465417667	ADGRA3
84858	1.6213983318172882	-0.32617721048018117	2.977064232681129	0.007913805321746197	0.98856218359347	-4.490083428746214	ZNF503
105369165	-2.410718469343956	-3.6163411534974017	-2.9750628444768576	0.007948571664487808	0.98856218359347	-4.552277989093942	LOC105369165
10487	0.33194123193627334	7.368119772963981	2.973498889925043	0.007975842177174654	0.98856218359347	-3.677730689651873	CAP1
646019	-1.83820844309429	-2.3200664111713216	-2.967661806926885	0.008078424868086055	0.98856218359347	-4.54479066252885	CBY3
158038	-1.7662615249700877	2.5450568819470756	-2.9611108807757094	0.008195073675330651	0.98856218359347	-4.296496287316211	LINGO2
677813	-1.7420627048365962	-2.6642305148319076	-2.957532729188348	0.008259474354015563	0.98856218359347	-4.544380058408221	SNORA30
23417	-0.6440185557431701	3.551311034244547	-2.9561476807289933	0.008284534086497097	0.98856218359347	-4.116814004906548	MLYCD
154664	1.7147583061539162	-0.15082339205011755	2.946637024502748	0.008458607665013046	0.98856218359347	-4.487957554613687	ABCA13
27143	1.2325177460067065	-0.5947851742050834	2.94420139723524	0.008503752660474342	0.98856218359347	-4.503030342007172	PALD1
4070	-2.3355784637989836	-2.5464215617757926	-2.9430993933028966	0.008524255047671422	0.98856218359347	-4.542221456673177	TACSTD2
23336	-1.198593225775789	3.216197075346401	-2.939187700453073	0.008597417203196239	0.98856218359347	-4.221617030540283	SYNM
10859	2.433890893318279	-2.6360871398252126	2.9385237433987914	0.008609895590986277	0.98856218359347	-4.535989228346178	LILRB1
28942	1.5876156636123568	-2.168907469935391	2.934401867599222	0.008687754488387177	0.98856218359347	-4.5301776929400175	IGKV1-8
100302170	-2.504258954580462	-3.183460034695439	-2.9331707383222962	0.008711141171530348	0.98856218359347	-4.5415653620025775	MIR1206
56138	-1.9679383290368038	-3.6855048063740203	-2.933090155534225	0.008712674051193093	0.98856218359347	-4.5472563012548095	PCDHA11
100506753	-1.447171215725622	-1.4552255962769796	-2.9240039650231195	0.008887196751910194	0.98856218359347	-4.526411951845779	MAILR
55233	0.3113942717830511	7.491977749924003	2.9229894548766713	0.008906891176687593	0.98856218359347	-3.689304522612535	MOB1A
197350	-1.8806885246208571	-3.073596527745422	-2.92286230618547	0.008909362451625897	0.98856218359347	-4.546776954517544	CASP16P
3915	0.9107325463892659	2.305488914432281	2.922083262596118	0.008924518485096584	0.98856218359347	-4.32445636244274	LAMC1
91614	-2.2142024333270323	-1.9909329957261306	-2.9207164397303775	0.008951169746312921	0.98856218359347	-4.5300223771219805	DEPDC7
9061	0.4435069705643526	4.295929813138201	2.919613889532733	0.008972724016162873	0.98856218359347	-4.020604132429425	PAPSS1
107986715	-0.8982641362041368	0.9169200047846401	-2.9100448295937795	0.009161910485563435	0.98856218359347	-4.415885596870658	LOC107986715
3274	0.4436102196836167	4.441161927890921	2.9064285469549307	0.009234404309267485	0.98856218359347	-4.006767102455017	HRH2
100874118	-2.0340241189138113	-3.4799821292150797	-2.9030945761327716	0.009301728863584158	0.98856218359347	-4.554409442103843	INTS6L-AS1
107984315	-0.5157250232592419	3.871133467724166	-2.901360360384239	0.009336935719469752	0.98856218359347	-4.0686248518740085	LOC107984315
112267934	-1.9035131345295504	-3.5964142999472006	-2.9008480894813493	0.00934736006062567	0.98856218359347	-4.548278955311471	LOC112267934
932	2.1093147869407005	-2.300675335422098	2.899728087372103	0.009370190407778357	0.98856218359347	-4.534454418280086	MS4A3
6262	1.4692499104464738	-0.18505636492749394	2.8965968725008704	0.009434303437591171	0.98856218359347	-4.505170649325322	RYR2
107986438	-1.8886951125148785	-3.716654743145926	-2.8943127233337487	0.00948133905999594	0.98856218359347	-4.551171653345399	LOC107986438
119437	-1.1994415339803934	-0.3975800338118408	-2.89266896732416	0.00951532741434934	0.98856218359347	-4.491948131893781	CTAGE7P
101929147	-0.5866073471420634	2.04259513016459	-2.892002826406005	0.00952913480083255	0.98856218359347	-4.330961923470825	WARS2-AS1
51465	0.5422435992670716	5.939243204549272	2.8837900116134696	0.009700960288169917	0.98856218359347	-3.8509092920241965	UBE2J1
107986455	-1.3142152363721267	0.16935894780972494	-2.879984013113887	0.009781596876620753	0.98856218359347	-4.457677314455116	LOC107986455
3725	1.223388646282583	4.449528270109775	2.878048573460055	0.009822849807166184	0.98856218359347	-3.9980594795416247	JUN
25801	0.47896437243350043	5.044315496194091	2.876415070307009	0.009857797498345082	0.98856218359347	-3.9420613052291684	GCA
84824	0.7734125801920215	2.8693024023579907	2.870869651971637	0.00997733364678933	0.98856218359347	-4.239729945172429	FCRLA
107984877	-0.7442856110528937	2.8950396679373966	-2.867991352328491	0.010039926919960297	0.98856218359347	-4.220979753587994	LOC107984877
107984813	1.654839926114624	-1.7424620940141273	2.867881403883987	0.010042325408826592	0.98856218359347	-4.530360169846275	CTCF-DT
105370894	-2.251615265760039	-3.804870459550511	-2.865813876423744	0.010087530701339002	0.98856218359347	-4.554223299603077	LINC02255
5552	0.4697462428309782	7.920390833786374	2.8650509276285834	0.010104261573197658	0.98856218359347	-3.698489339392344	SRGN
1843	0.8250173379128611	7.49242185337854	2.8635205765614447	0.01013790155118646	0.98856218359347	-3.715943194772087	DUSP1
387	0.2977647291476808	7.618714830852317	2.860346177559485	0.010208024876940183	0.98856218359347	-3.7248015701803263	RHOA
785	1.0497728462081268	0.3339926913229622	2.8593096598475594	0.01023102277176832	0.98856218359347	-4.481498875349324	CACNB4
112268093	-0.997913546353602	1.3021438564477217	-2.857167782164386	0.010278704102221032	0.98856218359347	-4.401498672054302	LOC112268093
80237	1.187257646298026	0.2397794943841882	2.8565181358419105	0.01029320839890892	0.98856218359347	-4.473060457656313	ELL3
23127	-1.3291176986973574	1.2452876374213802	-2.8561597901030873	0.010301217413826799	0.98856218359347	-4.4559511839281924	COLGALT2
896	0.4032391139548066	5.798781063409032	2.854768679275411	0.010332365555358138	0.98856218359347	-3.885371079523644	CCND3
57565	1.3077798507826928	1.0619276615920143	2.8527368071795287	0.010378023784328104	0.98856218359347	-4.418944757490012	KLHL14
2180	0.7520131935615026	5.773693960845654	2.85096996859737	0.010417884176650218	0.98856218359347	-3.868387769370776	ACSL1
1982	0.3081795769210487	8.063922911532831	2.848621613156223	0.01047109178572028	0.98856218359347	-3.6893817187626023	EIF4G2
222008	-2.0859041382233485	-3.657830181515182	-2.84623104876077	0.01052552418085808	0.98856218359347	-4.553006668362144	VSTM2A
23302	-2.3141963781732797	-3.3335088382815106	-2.845008049282551	0.010553476618956505	0.98856218359347	-4.55488217769678	WSCD1
201633	-0.5766245631138123	4.675446739564428	-2.841024678825694	0.01064501487772689	0.98856218359347	-3.995625571664052	TIGIT
2009	-2.0589640186380125	-3.189392587533122	-2.833293300195948	0.01082486614979052	0.98856218359347	-4.5534778996231084	EML1
140597	2.127201303992278	-3.1480122545807525	2.83300132107311	0.010831715232566066	0.98856218359347	-4.54875041329443	TCEAL2
9623	2.0111548667467325	-2.3827355112664996	2.8315127186234976	0.010866698829646615	0.98856218359347	-4.540269916268732	TCL1B
29080	0.538584656102377	4.279151575932648	2.8297895886412348	0.010907329644138607	0.98856218359347	-4.036824643366698	CCDC59
23042	1.7535705772392227	0.47585813964788565	2.826140381898747	0.010993859161035409	0.98856218359347	-4.472285247015592	PDXDC1
8339	0.5670907622113326	4.124676082055566	2.8255957702239036	0.011006829347137159	0.98856218359347	-4.095154225139847	H2BC8
101929099	1.2293921929556015	0.38840816217802865	2.8255535603201727	0.011007835209668847	0.98856218359347	-4.477873369523606	CD101-AS1
57189	2.135521532126981	-1.647803088483062	2.824541247744501	0.011031985102622311	0.98856218359347	-4.530353442244591	DENND11
9446	0.5660459162844198	4.508268248578974	2.8208841775698303	0.011119653505229171	0.98856218359347	-4.0328477778111145	GSTO1
10209	0.4365518796406951	7.500349265408158	2.815984072274041	0.01123816976120184	0.98856218359347	-3.75416491613581	EIF1
687	0.6016468092980016	5.251002034067561	2.815883161438486	0.011240623139351381	0.98856218359347	-3.9495438384611177	KLF9
81793	0.7196780945931902	3.2339163177547157	2.812252032324668	0.01132924733749024	0.98856218359347	-4.202954759187382	TLR10
6770	-1.8400036600186749	-1.2153550219418936	-2.812029606605686	0.011334697782766584	0.98856218359347	-4.527384452902869	STAR
8030	0.34988778258132047	4.846139070368644	2.8115779783162953	0.011345772482650484	0.98856218359347	-3.994661100412654	CCDC6
221336	-2.4941457440313344	-3.385370324096361	-2.8098649501388224	0.011387873362772446	0.98856218359347	-4.549606717970282	BEND6
400823	1.530748621484716	-0.04621048376385211	2.8083488615271177	0.01142525913336017	0.98856218359347	-4.491370136981613	FAM177B
5079	0.726525517757358	3.1168206739036632	2.8063193500556864	0.011475490009359724	0.98856218359347	-4.212243962745814	PAX5
90293	1.5725002389223488	-1.5969691559834607	2.8042450654140105	0.011527047994445783	0.98856218359347	-4.5259318833191635	KLHL13
101927179	1.1218740202518276	-0.02571771436398138	2.8032174267121053	0.011552673033247201	0.98856218359347	-4.4933128341041595	LOC101927179
5080	-1.935992691843025	-2.3426552314559874	-2.8004886776788394	0.01162098222420519	0.98856218359347	-4.5457638081513245	PAX6
974	0.6482073383167273	4.321533823484412	2.7994235269545538	0.011647751312751099	0.98856218359347	-4.062677850570886	CD79B
10609	-1.027748441108069	0.12760724981845722	-2.7978578367929647	0.011687207231292945	0.98856218359347	-4.496746795514057	P3H4
219681	1.2558160009243713	1.789887423363604	2.7950822447205566	0.011757468369681811	0.98856218359347	-4.400801944134844	ARMC3
105372669	-1.5798017682561574	-0.7250444140910189	-2.7913639019506817	0.011852229320820794	0.98856218359347	-4.51606034147466	LOC105372669
23231	0.31653432779483825	5.715567476719944	2.790007302849458	0.011886983868715874	0.98856218359347	-3.9020072041888336	SEL1L3
53829	0.438046848688058	3.977949429922213	2.7882431637393164	0.011932325304918508	0.98856218359347	-4.097346971189519	P2RY13
2523	-2.045576893677866	-3.3866973755709124	-2.7859335565524774	0.011991936893111404	0.98856218359347	-4.556636592281259	FUT1
5139	0.8027206940052265	3.1423170595773677	2.7855653711941675	0.012001466199780318	0.98856218359347	-4.234915852795209	PDE3A
50624	-1.0329147515712869	-0.2864812322604952	-2.784091438081723	0.012039687008107569	0.98856218359347	-4.497362742550216	CUZD1
5738	1.3677841643913426	0.31137443551167515	2.7839959112270085	0.01204216815257741	0.98856218359347	-4.4854952564614825	PTGFRN
3281	0.4332662202951463	4.578594946860944	2.782130804590888	0.012090709367124426	0.98856218359347	-4.044779963293282	HSBP1
9364	-0.5129380086118065	3.202650068279098	-2.780012251275515	0.012146074246130296	0.98856218359347	-4.203142335298405	RAB28
6546	0.4849000504600962	5.816282061061829	2.7771240924299594	0.012221942944952848	0.98856218359347	-3.9119221361961176	SLC8A1
340348	0.6345202570867592	4.796539402215081	2.7754332545467335	0.012266569856978072	0.98856218359347	-4.025899537264744	TSPAN33
138241	-0.5533517942702817	2.99471048271086	-2.774466865585998	0.01229214618233102	0.98856218359347	-4.248070557691413	C9orf85
2966	2.043415109057576	-1.6757966226594385	2.769620952521572	0.012421169660143372	0.98856218359347	-4.531983727897779	GTF2H2
100506119	1.5023959374813805	-0.9641775072354573	2.765675787945974	0.012527167272298287	0.98856218359347	-4.5216782385390015	LINC01503
105371159	-0.9849211591927319	0.6609225218145286	-2.76281519566973	0.012604565958892602	0.98856218359347	-4.465882120391997	LOC105371159
1066	1.8866013731549653	-1.8172843220456902	2.7602207049762164	0.012675160475807896	0.98856218359347	-4.536395793778217	CES1
973	0.7423937701780314	2.7834783255961213	2.7574630730936063	0.012750608779957767	0.98856218359347	-4.263438780402203	CD79A
83716	0.7028942673122085	4.546784762877172	2.7573657145484396	0.012753280331226467	0.98856218359347	-4.061174695244843	CRISPLD2
100847085	-2.0981935591681657	-2.3388865302121333	-2.7553777853454187	0.012807947052015376	0.98856218359347	-4.550064060940096	MIR5706
28906	2.2916060783658407	-3.3882354585387437	2.7493483935635683	0.012975125895306956	0.98856218359347	-4.550694432486688	IGKV6-21
51528	0.40030300695900944	4.142406305022728	2.748621292197412	0.012995426940658016	0.98856218359347	-4.102277834991127	JKAMP
101927100	0.839110554127625	0.7516958287627077	2.7478272822225374	0.013017630811005864	0.98856218359347	-4.4469107721224095	TICAM2-AS1
677814	1.1249352850546899	-0.2862208960529155	2.742261131213457	0.013174305640948483	0.98856218359347	-4.503888673153079	SNORA31
105371809	1.7527962569137023	-1.8968757106207594	2.739337398663913	0.013257322882067166	0.98856218359347	-4.530891603072121	LINC02086
1845	0.4063217542472577	4.524648661558271	2.736783520551263	0.013330247363573928	0.98856218359347	-4.06585291843207	DUSP3
64115	0.3711727005261638	6.920469470761998	2.7351633049547712	0.01337671027397675	0.98856218359347	-3.83921818412501	VSIR
2896	0.45896891771821746	6.394800047961705	2.7348574639481775	0.013385498222752125	0.98856218359347	-3.8878755596645096	GRN
55074	0.3737163029764643	5.4076659648165935	2.7292655418669733	0.013547150842353776	0.98856218359347	-3.96930539912222	OXR1
7077	0.4413697487446351	4.004311096662932	2.7292392876291434	0.01354791418724807	0.98856218359347	-4.120990955265204	TIMP2
10252	1.1926311480055092	0.02483747703113288	2.7284962899346703	0.013569533972829945	0.98856218359347	-4.4986595153588675	SPRY1
2548	0.6673420336393905	4.762314306641713	2.7280746955008066	0.013581816202687573	0.98856218359347	-4.052282691571376	GAA
29956	0.31996676817220493	5.88643427434831	2.727313235218883	0.013604026597024725	0.98856218359347	-3.9274939152279247	CERS2
3169	-1.9715367567892463	-3.8954047674694388	-2.726002625371235	0.01364233594670968	0.98856218359347	-4.559146206890901	FOXA1
106633810	1.4152274140079433	0.8658419842209135	2.7257223734061258	0.013650541122324564	0.98856218359347	-4.47215703272244	SCARNA26A
55313	0.4576054169329513	5.906144315127601	2.7256521444171535	0.013652598014787938	0.98856218359347	-3.919734669863943	CPPED1
102466985	-1.816570761466436	-2.6055334899077622	-2.723934318706369	0.013703002604196813	0.98856218359347	-4.549651316833768	MIR6837
107985529	-2.0859530368335815	-2.4229192866218874	-2.722806225273481	0.01373619984699464	0.98856218359347	-4.547008923067938	LOC107985529
643036	1.2531677347866081	1.5361492432858554	2.722638653879398	0.01374113764198557	0.98856218359347	-4.431365082904605	SLED1
6869	-1.390399762487998	-0.5814332090747621	-2.721373006136888	0.013778487036272116	0.98856218359347	-4.518369702859051	TACR1
149628	-0.6063031513505335	5.20673202931013	-2.7212201113906924	0.013783005533286074	0.98856218359347	-3.9928953474225284	PYHIN1
102465454	-1.887576395107392	-2.805048174394484	-2.7192705999120306	0.013840743611000784	0.98856218359347	-4.551563724030287	MIR6758
105369421	-1.725531008014076	-2.175431134842395	-2.7173478293531264	0.013897915871314566	0.98856218359347	-4.546970356467976	LOC105369421
107986997	-1.221853883152681	2.6785693043099723	-2.7168601084316313	0.013912453726406497	0.98856218359347	-4.289226423038175	LOC107986997
28749	-1.0191053476995693	-0.0422293031141546	-2.713970547651351	0.013998883220560263	0.98856218359347	-4.478683414741479	TRAJ6
6375	-1.305878990917855	0.1665933879617649	-2.713511962555845	0.01401264697078521	0.98856218359347	-4.501460903382349	XCL1
283335	-1.8168928991476745	-2.4470245822290098	-2.712972233723426	0.014028862676569363	0.98856218359347	-4.540519248606242	TNS2-AS1
9314	0.619324988802358	4.959352996631639	2.712921908825717	0.01403037555894578	0.98856218359347	-4.004798957536555	KLF4
105376661	-1.7745681353900582	-1.8198834007540803	-2.711876034202953	0.014061852227423772	0.98856218359347	-4.540339121694457	LOC105376661
10076	-2.1885793680928525	-2.4507978014107743	-2.710974077998988	0.014089051634994697	0.98856218359347	-4.542393857661656	PTPRU
105372457	1.811005392306967	-2.4206004007288238	2.7098121000173534	0.01412416627470856	0.98856218359347	-4.541800505564889	MYADM-AS1
105374546	-1.252370459147394	-0.9668185822194305	-2.7088914335257597	0.014152047834117335	0.98856218359347	-4.531069819694127	STIM2-AS1
105371785	-2.043226451751401	-3.4824505022176773	-2.708349535867665	0.014168483263971342	0.98856218359347	-4.556014485439268	LOC105371785
107985926	1.9101514788806653	-2.5385727335935924	2.7064047589927145	0.014227617265546801	0.98856218359347	-4.54414420260108	LOC107985926
83416	1.0278396598028197	2.8809431307067306	2.6973834901625517	0.014505015711438833	0.98856218359347	-4.264053231728853	FCRL5
105377994	-0.5706381016720532	2.6905414299700423	-2.6960666845613637	0.014545935522744118	0.98856218359347	-4.270403224474772	LOC105377994
105372385	-1.9381521207769192	-3.9559759750805066	-2.6947467316956617	0.014587063579733373	0.98856218359347	-4.559679984612181	LOC105372385
1296	1.370984804401834	0.26021016695683263	2.688560426288224	0.014781302737979413	0.98856218359347	-4.492078893726689	COL8A2
1378	0.47271496076413744	5.4515355936190915	2.6879266266447512	0.01480134157030726	0.98856218359347	-3.9830776015535494	CR1
595101	-0.8415666219666287	2.8809334788456384	-2.687227917738375	0.014823462638250039	0.98856218359347	-4.278299452983029	SMG1P5
105378298	1.2054714302006015	-0.43372735740396656	2.6868936309211993	0.014834057270740792	0.98856218359347	-4.508738364976587	LOC105378298
51074	0.620905490811881	2.7309692357980007	2.684839683494049	0.01489931205329346	0.98856218359347	-4.293036156298344	APIP
774	-1.8587441733592407	-3.0242022179932366	-2.6794606387596365	0.015071505050534215	0.98856218359347	-4.5530544077692685	CACNA1B
8110	-0.876258994363182	2.6175154053724303	-2.678441739126679	0.015104334703563732	0.98856218359347	-4.328724733837452	DPF3
101929523	-1.9062425688903653	-3.0720584447775905	-2.6768669754447	0.01515520869120342	0.98856218359347	-4.554463581760826	THBS2-AS1
102465669	-2.393458500053398	-3.383083414247572	-2.675625441370378	0.0151954324280171	0.98856218359347	-4.556210804355226	MIR7113
220213	0.6310498666352826	4.153177353925983	2.6744814697113135	0.01523258526977598	0.98856218359347	-4.111550214457626	OTUD1
571	0.3958773090556287	7.11291542167666	2.6733957829908075	0.015267925170473482	0.98856218359347	-3.8554563328214044	BACH1
105374177	1.768130357806183	-3.0886534097270926	2.673069858179209	0.015278549488301417	0.98856218359347	-4.548978095196874	LINC02029
112268458	-1.5134019605518585	-1.2917835794172845	-2.6714653589821022	0.015330954766425623	0.98856218359347	-4.5253989066609375	LOC112268458
105373942	-2.1182840921992088	-3.470660556055499	-2.670307783570222	0.015368869076509473	0.98856218359347	-4.559028033550539	LOC105373942
4185	-2.2351695431848326	-3.221507006031027	-2.6702271323447135	0.015371513986318591	0.98856218359347	-4.558681471427111	ADAM11
57554	-1.1696260989760177	0.0629517259680375	-2.667659030250647	0.01545596029774266	0.98856218359347	-4.487783425758428	LRRC7
105369822	-2.0064219202869067	-1.2337824316413037	-2.667024429756561	0.015476895654752763	0.98856218359347	-4.530718220973637	LINC02373
105379173	-0.4340881846690863	5.36616588127084	-2.666026710346477	0.0155098648184435	0.98856218359347	-3.990956365178723	LOC105379173
9342	0.46518908908918544	4.329548723696125	2.664470909593435	0.015561408916404113	0.98856218359347	-4.095194040624845	SNAP29
83707	1.0072336367754158	1.2595817627611967	2.662661064405805	0.015621574669399329	0.98856218359347	-4.433562382834465	TRPT1
2196	-1.0375003782522532	0.1754042369401321	-2.6622825118994444	0.01563418707201227	0.98856218359347	-4.497932753009513	FAT2
151295	-1.8929315187399223	-2.889466892756599	-2.662191606234035	0.015637217258890286	0.98856218359347	-4.5515242525535164	SLC23A3
120796	-2.3765462363954284	-3.273485768376544	-2.6607611347231996	0.015684973248434583	0.98856218359347	-4.555258196732072	OR56A1
9256	-0.7288664214471083	3.7836095610075313	-2.660531348068583	0.015692657550046903	0.98856218359347	-4.177334627795902	TSPOAP1
84033	-0.48037838200417227	4.501370744327595	-2.659018437314148	0.015743340321697875	0.98856218359347	-4.063352888507417	OBSCN
50506	-1.9364562973522292	-3.5810465580114403	-2.6589524178896973	0.015745555525644828	0.98856218359347	-4.559197114541952	DUOX2
644794	-1.8049836667526193	-2.70149517956702	-2.6575077793819712	0.01579410295761013	0.98856218359347	-4.553413028395157	LINC02604
114960	1.6995055970777968	-2.9904053189254105	2.6563066847347723	0.015834574395806718	0.98856218359347	-4.5520951563996315	TSGA13
693156	-1.8501821547583108	-3.5151640482507767	-2.65424929204562	0.01590412845462223	0.98856218359347	-4.55414257510254	MIR571
7097	0.3960235904877303	7.046062084779338	2.6535531695773376	0.015927727904764915	0.98856218359347	-3.8640161763922656	TLR2
116113	0.9912362956328087	0.775656512479729	2.653198069802038	0.015939779067133772	0.98856218359347	-4.482604352978547	FOXP4
529	0.38610133009096526	4.887128407987488	2.6505592431344676	0.01602960596176102	0.98856218359347	-4.056803192701405	ATP6V1E1
9752	-1.738651720240279	-3.302978750871891	-2.648359393780862	0.016104857489242876	0.98856218359347	-4.551833947682227	PCDHA9
3821	-0.8539682555607913	2.5514814266376478	-2.6470507457665033	0.01614978235087999	0.98856218359347	-4.349252748347066	KLRC1
727896	-0.8490728298611072	1.8499146990834927	-2.646968478264512	0.01615261050564848	0.98856218359347	-4.388153212461438	CHORDC1P4
100379220	-2.0159019460703242	-3.7442992519394434	-2.6447961643773694	0.016227459871660042	0.98856218359347	-4.559878239608813	TMED11P
100506622	-1.1459421358879873	-1.1083012964751557	-2.6407606383809066	0.01636738393378638	0.98856218359347	-4.531733278299424	LINC00540
101927015	1.6174648764313133	-2.150150740311347	2.6399800433862035	0.01639458154543368	0.98856218359347	-4.539020906246415	LINC01506
107984439	-2.110162236357445	-3.5759413552221	-2.6376135607242834	0.016477297533699253	0.98856218359347	-4.5611085008464904	LINC02457
79853	-2.321382675816475	-3.1836130976954	-2.6375266709725955	0.016480342135377465	0.98856218359347	-4.554282685396978	TM4SF20
101929579	-1.5980598165676319	-2.1516906023190296	-2.636077740533982	0.01653119122402424	0.98856218359347	-4.544532813819778	CCDC54-AS1
221078	-0.34579996592632867	4.421209560093647	-2.633729430723855	0.01661391993307376	0.98856218359347	-4.1010052469732665	NSUN6
11159	-0.7730718354564556	1.3813631815427534	-2.632245879880114	0.016666386504104815	0.98856218359347	-4.411147869891781	RABL2A
57555	-1.3415884099488231	-1.548911343890999	-2.6316074314406697	0.016689013966435507	0.98856218359347	-4.542196612193837	NLGN2
1462	0.37439568190806227	10.234270970608659	2.6295029649715445	0.016763805775798248	0.98856218359347	-3.733200505637059	VCAN
29906	2.0908778752955604	-3.0988582796141944	2.6279847848484885	0.01681795870087101	0.98856218359347	-4.551285041557297	ST8SIA5
221981	-1.9918876484851729	-2.541279197130693	-2.627144037000643	0.016848019271975427	0.98856218359347	-4.5529645031183215	THSD7A
29094	0.7572700183385073	4.240359789832106	2.626804856788911	0.01686016094490726	0.98856218359347	-4.149797723196486	LGALSL
105370888	1.6941110079948007	-1.7863966279538117	2.626650767848385	0.016865679627733988	0.98856218359347	-4.539661854427255	TMEM202-AS1
374973	-1.9450151519281733	-2.833459733979491	-2.62621981593509	0.016881123240497335	0.98856218359347	-4.553661790226355	TEX38
115350	0.569126715714467	4.886989868885211	2.6254819843604014	0.016907595375628384	0.98856218359347	-4.0431844613068835	FCRL1
105374902	1.7498657919515574	-3.2188855700284686	2.6233684440277396	0.016983643844025093	0.98856218359347	-4.550600481439733	LINC03055
390213	-1.604495836851029	-1.9204435584550485	-2.6213126291997	0.01705792661840781	0.98856218359347	-4.542184615026966	DOC2GP
101929707	1.4254580088053501	-2.480778955989018	2.6194446111135408	0.017125690976104783	0.98856218359347	-4.54309885379513	LOC101929707
105376879	-2.218172877533198	-3.263958095856708	-2.6181622424410587	0.017172358041643652	0.98856218359347	-4.560864330096281	LINC02793
79827	-0.967492038755779	0.5576993765553758	-2.617709665745677	0.017188856680059744	0.98856218359347	-4.481964158691942	CLMP
105377642	-1.5843788934969245	-2.837956031570847	-2.6156692371083414	0.017263427203776223	0.98856218359347	-4.543034609846195	LOC105377642
100996246	-0.7964211151626788	1.7542711108788012	-2.6147618390606917	0.017296687910935405	0.98856218359347	-4.3972906351582965	LINC02361
105369305	-0.648319323704514	2.4171220333397105	-2.6135186100719157	0.017342357209273712	0.98856218359347	-4.353250463807479	LOC105369305
3705	-1.3253660809259744	-0.8682250901765382	-2.613229654154029	0.01735298820515287	0.98856218359347	-4.531961367147355	ITPK1
100132724	-0.9067942970900009	0.5144326974329141	-2.613040995386559	0.017359932496685986	0.98856218359347	-4.478876832198288	DCAF13P3
4059	-1.0995079001931778	0.8417454561265434	-2.6104719408074204	0.017454758835874152	0.98856218359347	-4.47882191411523	BCAM
23604	0.9368887370244396	1.439160585276622	2.6084383210444546	0.017530169806098485	0.98856218359347	-4.443053461528018	DAPK2
28992	1.3727112071119294	-0.7087536274794678	2.60579515238562	0.017628645861211156	0.98856218359347	-4.524260897111671	MACROD1
710	1.312207994330299	0.3372003188350511	2.6017315283379805	0.0177810669560112	0.98856218359347	-4.491658358715108	SERPING1
1831	0.4611690445378569	6.805397073100491	2.6014419406222427	0.01779197654301266	0.98856218359347	-3.9191870154902184	TSC22D3
105369957	-1.0739053528159341	0.9200624328814512	-2.5996342412545332	0.017860221192576436	0.98856218359347	-4.459283097483429	LOC105369957
102465448	-1.9064862864588141	-2.1290270720732263	-2.599440920930242	0.01786753412574441	0.98856218359347	-4.549056120665096	MIR6748
56900	0.5189073998393159	4.599287782116025	2.5989314134946193	0.017886821399112164	0.98856218359347	-4.1045466233132855	TMEM167B
105370774	-0.41501016426423387	4.735717988006294	-2.598735938045169	0.017894226306654458	0.98856218359347	-4.076688158608553	LOC105370774
90332	1.6067910067726332	-2.430566426451804	2.596892019405269	0.01796421981267229	0.98856218359347	-4.548411876567899	EXOC3L2
6182	1.0876268817869483	0.8082861238205746	2.5951543320282218	0.018030418191408163	0.98856218359347	-4.477111922042489	MRPL12
84679	0.5084259295068811	4.320653060011027	2.5935048917314205	0.01809346845012006	0.98856218359347	-4.129475967792241	SLC9A7
7388	0.42343133774327146	4.755637335739854	2.592881369585277	0.018117357082315877	0.98856218359347	-4.1133208505468994	UQCRH
4998	1.5891607176803726	0.04104882625984631	2.5915048557915847	0.01817020043874651	0.98856218359347	-4.5002215420294736	ORC1
102724927	-1.5293782231690518	-2.763914860879917	-2.5912430977778955	0.018180265640374057	0.98856218359347	-4.5514510855573045	LINC02861
3021	0.29852474741140167	8.070998584163139	2.5910923592530373	0.01818606428114571	0.98856218359347	-3.839978857487517	H3-3B
28930	1.4617882221553855	-0.6998086402687503	2.590215570516317	0.018219827507956136	0.98856218359347	-4.522667491695379	IGKV1-39
28744	-1.2137500522945313	-1.0668629262306688	-2.5888139442862164	0.018273924395464138	0.98856218359347	-4.51605797223977	TRAJ11
105376313	-1.8672080428784996	-3.811899295554868	-2.5874203555430406	0.018327861818556394	0.98856218359347	-4.5606688060414635	LOC105376313
10663	-0.6713005718727083	2.5387912833554007	-2.58647995479995	0.018364344198478127	0.98856218359347	-4.325757699665145	CXCR6
26814	1.6676905790867305	-1.617810969301899	2.583322558638694	0.018487337334514464	0.98856218359347	-4.53593905927895	SNORD36B
100507507	0.8393355440126571	1.6467852141985913	2.582432245683021	0.018522159234978207	0.98856218359347	-4.445328804011683	FAM131B-AS2
654322	1.3960172623557803	-1.6899654415075462	2.5789213448919384	0.018660083451740486	0.98856218359347	-4.542709003748179	SNORA13
2263	-1.8660936781256143	-1.798391749125007	-2.575140464514674	0.018809700177125882	0.98856218359347	-4.532934034449651	FGFR2
445815	0.34777427670842886	4.809830538567883	2.5728431606326834	0.018901162406177292	0.98856218359347	-4.076912394806388	PALM2AKAP2
105373591	-1.8297859274022228	-2.63042755297604	-2.5719847987271955	0.018935444064542797	0.98856218359347	-4.555101464054278	LOC105373591
202559	0.9427149813366543	0.7141190301258658	2.5719295993541555	0.018937650654036377	0.98856218359347	-4.477334532076854	KHDRBS2
338321	-1.9680352357272681	-2.3057128119567807	-2.5715494280428666	0.018952854570970366	0.98856218359347	-4.552377501246621	NLRP9
145773	1.3953710293884027	-1.8202842357611577	2.57144364577884	0.018957087097148374	0.98856218359347	-4.539504600447654	FAM81A
2289	0.5509835609752969	6.100609730659097	2.570162885148752	0.019008403460608732	0.98856218359347	-3.9840687452991124	FKBP5
664618	-0.9569016357536033	0.43885648344296435	-2.569215929125249	0.019046429677087275	0.98856218359347	-4.485243405427109	HSP90AB4P
107985192	-1.516076958007709	-2.0669451896674857	-2.568762175992865	0.01906467618820143	0.98856218359347	-4.543474115754836	LOC107985192
57162	0.5430028811600955	7.080590640332246	2.5683711916733256	0.019080411868776844	0.98856218359347	-3.915378875029992	PELI1
84329	0.49372343220208226	4.269200121847732	2.568340055991655	0.019081665493181216	0.98856218359347	-4.130281235112753	HVCN1
441250	-0.5207293794650871	2.6503278573754736	-2.567597184976667	0.019111599015254777	0.98856218359347	-4.33667135941141	TYW1B
105376176	-0.518963714701707	4.291294448214706	-2.5670230789788806	0.019134762663175122	0.98856218359347	-4.116927120631642	LOC105376176
55840	0.5480586547233335	2.9809366668837067	2.5660127846543577	0.019175589812487896	0.98856218359347	-4.285462983381205	EAF2
23413	-1.3576965811456363	-2.0111948341979824	-2.5652186668446286	0.019207738811105216	0.98856218359347	-4.549218284496752	NCS1
101928363	1.6639521127436492	-1.676473565194046	2.562973579772909	0.01929890458327395	0.98856218359347	-4.53312998895078	EHD4-AS1
102724851	-1.295842952223525	-1.185117373944434	-2.558999946828529	0.019461264310783394	0.98856218359347	-4.537870514883313	LOC102724851
94241	0.4137278165173912	5.702844266277841	2.5589746487633205	0.019462302093943656	0.98856218359347	-4.009897224442839	TP53INP1
122011	2.0242177703321067	-2.4125120688548805	2.5585530985743854	0.01947960272161263	0.98856218359347	-4.5489475847465	CSNK1A1L
28697	-1.6471868932637466	-3.4245912839065396	-2.558045075697911	0.019500471538677813	0.98856218359347	-4.5616045806400525	TRAJ58
105377752	-1.9102884624617764	-1.8304153038006998	-2.55586345623206	0.019590329543853657	0.98856218359347	-4.5505655924246735	LOC105377752
60485	0.4693993719763916	3.6967842071104684	2.555136424057251	0.019620361831230917	0.98856218359347	-4.231091441063657	SAV1
5116	-0.3599471297622001	7.9533268744298145	-2.5526913193347163	0.019721683744867338	0.98856218359347	-3.8747750654450215	PCNT
654364	0.45509365410445657	4.827689401480023	2.551273641098595	0.019780656581809705	0.98856218359347	-4.096923014099312	NME1-NME2
160518	0.7340332349009886	2.870124059012727	2.5503527935091173	0.019819051341734704	0.98856218359347	-4.296022654409083	DENND5B
27328	-1.7600796561486234	-3.446153458374119	-2.5500183084237245	0.01983301512031146	0.98856218359347	-4.551637615473996	PCDH11X
8350	0.8344965970941582	2.4487689290643804	2.549600689675496	0.01985046252801283	0.98856218359347	-4.388328380495578	H3C1
1316	0.4891287745270949	7.1989350782808135	2.5488931916172413	0.01988005368348564	0.98856218359347	-3.910123187087608	KLF6
594	-0.41214249891813015	4.535226968551244	-2.5465256124189684	0.0199793810240175	0.98856218359347	-4.111642448402673	BCKDHB
219968	-1.6369752177886903	-3.7772259507569936	-2.546418976666956	0.019983865734666897	0.98856218359347	-4.56016235589615	OR5B21
50832	-0.891628432788961	0.47453747467834434	-2.546010461252074	0.020001055197887203	0.98856218359347	-4.4924774162382874	TAS2R4
3397	1.9923556050924471	-0.3079328858649931	2.5448150078888316	0.020051437563659076	0.98856218359347	-4.507080902823031	ID1
285941	-2.1145183465412583	-2.899687749798709	-2.5448055648888226	0.020051836015239046	0.98856218359347	-4.555530233636621	LINC02860
105378005	-0.9994338319725806	0.6335681227112262	-2.544662189929285	0.02005788670362751	0.98856218359347	-4.487356930536024	LOC105378005
930	0.8526419765765891	1.9105080087879465	2.5443132609818506	0.02007261935198459	0.98856218359347	-4.411414597939281	CD19
9521	1.034173172829915	1.3179892180499306	2.5422640815436153	0.020159347140105772	0.98856218359347	-4.454272166597779	EEF1E1
10672	0.33628927209372694	6.994882028788771	2.5420814516515	0.020167093758122426	0.98856218359347	-3.934345384514151	GNA13
2736	-2.214548464237474	-3.7874119790029077	-2.540852904986204	0.02021927811908362	0.98856218359347	-4.56125805516861	GLI2
4317	1.6181882139811652	-1.6438866479875909	2.5367612512220066	0.020393997587355623	0.98856218359347	-4.542441027275971	MMP8
84650	0.8739239256416305	1.0042160317228113	2.5361091758947416	0.020421973384010833	0.98856218359347	-4.463345777734226	EBPL
51050	-2.0637051455992474	-3.8774377126840127	-2.5355615229472273	0.02044549714417426	0.98856218359347	-4.561531604533056	PI15
6403	0.9852907438003995	4.918681239469085	2.5351623508362717	0.020462659194660546	0.98856218359347	-4.118955072916284	SELP
1022	-1.921583146530776	-3.2040831722850376	-2.5347922194509196	0.020478584805983063	0.98856218359347	-4.55760945582693	CDK7
102465492	-1.888181101357688	-3.7642261054896444	-2.5337312373316654	0.02052430040509314	0.98856218359347	-4.562618832582158	MIR6820
51177	0.33076346517475574	5.51329825490753	2.531104556298265	0.020637893306783964	0.98856218359347	-4.043416718513672	PLEKHO1
196500	-1.8609924563131863	-2.0908293797611504	-2.530329985467634	0.02067150326386457	0.98856218359347	-4.543851325644866	PIANP
757	-1.5949894827909532	-1.4414357452463413	-2.528756889184031	0.02073992152575061	0.98856218359347	-4.510054339164693	TMEM50B
107985086	-2.038851072155425	-3.3484100694496974	-2.528223942051288	0.020763149235550095	0.98856218359347	-4.561672267987891	LOC107985086
102465490	-1.808101916687808	-2.7029690971244484	-2.5269973527470224	0.020816701523784828	0.98856218359347	-4.557751062223523	MIR6816
10554	-1.9641834001672418	-3.6390184527728424	-2.5269589947776825	0.020818378311797506	0.98856218359347	-4.561134183161557	AGPAT1
9368	-0.45779312818989126	5.572837463907638	-2.52574990115982	0.020871298183062038	0.98856218359347	-4.039863521004992	NHERF1
105373456	-0.5052850337733545	3.107198551901768	-2.5252926921643226	0.020891342426963538	0.98856218359347	-4.2748616526644945	LOC105373456
9663	-0.4739991615314203	7.158869506432723	-2.522867802172631	0.02099795433360608	0.98856218359347	-3.930643803338458	LPIN2
100507472	1.8231004653765146	-1.7043303231866236	2.5213390197893637	0.02106543158523579	0.98856218359347	-4.546768659177289	LOC100507472
3936	0.3477873092752155	9.67697039657871	2.5212948125708303	0.02106738583578947	0.98856218359347	-3.8195907927516317	LCP1
3597	0.6124818223214241	4.851504658569559	2.5187047559894262	0.02118218209340791	0.98856218359347	-4.101195531826087	IL13RA1
391195	1.6469519059381472	-3.0353922286757973	2.5171158948318957	0.021252894846824404	0.98856218359347	-4.556536473164481	OR2T33
109616976	2.0855110676759017	-0.5314648355241259	2.516148110933359	0.02129607528475945	0.98856218359347	-4.529763945725689	SNORA79B
497661	0.41262767317575477	3.906755528308584	2.515789453910277	0.021312098768805705	0.98856218359347	-4.199476611473157	C18orf32
107984041	-1.8786456929019333	-3.6163411534974017	-2.515317208626081	0.021333214282437313	0.98856218359347	-4.56291322685451	LOC107984041
28943	1.4344226653619971	-1.9736197787288727	2.5140906590652525	0.02138814911212715	0.98856218359347	-4.544237357998093	IGKV1-6
51141	-0.4904843911596317	3.212839476088261	-2.5133989676965443	0.02141918738326974	0.98856218359347	-4.262219755558452	INSIG2
116173	0.8503904252403904	3.540206976658757	2.5131557438134697	0.021430111647537536	0.98856218359347	-4.278166030727021	CMTM5
56675	1.1106458240856878	0.19376684849040796	2.5119895622027397	0.02148256297182323	0.98856218359347	-4.498772388640648	NRIP3
646603	-1.4643454849772477	-2.016485414520487	-2.5119821197569214	0.021482898098444822	0.98856218359347	-4.541824765532698	C4orf51
100505555	-1.8155995287826054	-4.005395811126054	-2.511912870934873	0.02148601654645806	0.98856218359347	-4.561077938398515	LOC100505555
107984275	-0.7469903230128965	1.799486635193045	-2.5089464650291204	0.021620002164751993	0.98856218359347	-4.421767572781666	LOC107984275
105379749	-1.5707183265022602	-0.5362657376907927	-2.501387129809214	0.021965004540761158	0.98856218359347	-4.526517536403395	LOC105379749
107987042	-1.655539200010253	-3.572293199179652	-2.5010396243934117	0.021980988325115233	0.98856218359347	-4.554552116453346	LOC107987042
101928669	-1.783008863826581	-0.8306272302750342	-2.499353573247747	0.022058695055871772	0.98856218359347	-4.521720486767594	LOC101928669
5858	-0.8880823748880129	5.669112313732385	-2.4979983217469575	0.022121343179530628	0.98856218359347	-4.038003380246427	PZP
57019	0.4852997429361112	3.057461480439791	2.4975696634542426	0.022141193240479248	0.98856218359347	-4.313739682751365	CIAPIN1
79037	-0.4926484377149878	3.160317661605971	-2.4974400089073447	0.022147200508154195	0.98856218359347	-4.293335569534667	PVRIG
55616	1.1184048870979466	-0.6957901066953741	2.496545595572346	0.022188683035539385	0.98856218359347	-4.528906921607591	ASAP3
1951	-1.0643626191649747	1.0470087041690725	-2.4945016526380006	0.022283754778656486	0.98856218359347	-4.485461942259328	CELSR3
105372903	1.1257855889621298	-0.08494310249207482	2.4932374739790406	0.022342748266834224	0.98856218359347	-4.522112834691195	LOC105372903
59341	1.2657266232789621	-1.483025303758892	2.4924329004259445	0.022380370516755572	0.98856218359347	-4.54398410141977	TRPV4
5729	-0.7045515169820673	4.263502886922761	-2.492191108349857	0.022391688467874822	0.98856218359347	-4.182010286970121	PTGDR
100506054	1.2294699636961628	0.21585161347181908	2.491449869871806	0.02242641835938358	0.98856218359347	-4.502542280782983	RNASEH1-DT
7164	-1.6733018113513016	-3.044767770301382	-2.4909960447761272	0.02244770681304905	0.98856218359347	-4.554727982144821	TPD52L1
22944	-0.40935521604413916	4.00968181667301	-2.4887219317196263	0.022554669491779835	0.98856218359347	-4.190002065868773	KIN
84790	0.5664298955707556	4.41667213308853	2.488167825456613	0.022580804325222394	0.98856218359347	-4.156241469504633	TUBA1C
105371870	-0.6338376190084825	4.265414167140533	-2.488092947521309	0.02258433818125241	0.98856218359347	-4.154906938806957	LOC105371870
103091864	-0.5111283751280329	3.207978090027641	-2.4878003652000515	0.022598151557250628	0.98856218359347	-4.306977679012057	SNHG22
114770	-1.8424389648090975	-2.6997485335866958	-2.4858578410222596	0.02269006346284579	0.98856218359347	-4.549960657086311	PGLYRP2
56729	1.818793699890539	-0.5828342086629421	2.485773849504906	0.022694045494667064	0.98856218359347	-4.5261145648618175	RETN
57701	0.8241379191599787	1.8776801620173666	2.485749249851337	0.02269521188683028	0.98856218359347	-4.434208912454937	NCKAP5L
7026	-1.9842584094131803	-3.468456201505159	-2.484059242159302	0.022775478604335746	0.98856218359347	-4.5634748306180795	NR2F2
64795	-0.4137444585332011	7.836958882269126	-2.4840234768686287	0.022777180151831847	0.98856218359347	-3.9145040038129895	RMND5A
677808	1.5815765820840437	-0.6334146107681887	2.483450806072595	0.02280444146124251	0.98856218359347	-4.534446270957867	SNORA23
1536	0.4582626855190295	8.632270445527046	2.4828232742932217	0.02283434956839922	0.98856218359347	-3.87711542594369	CYBB
284124	-1.7284394747398724	-3.1179216175662945	-2.4824852658578136	0.02285047428875877	0.98856218359347	-4.558113672489493	FLJ36000
4129	2.2449448227463646	-1.4216173545403674	2.481206834771525	0.02291155876146455	0.98856218359347	-4.543899954804606	MAOB
105371655	-1.1538661742374792	1.5752323792655432	-2.481057276268896	0.02291871480348964	0.98856218359347	-4.462888341314839	LOC105371655
105374381	-1.5598018810463334	-0.5580687445258221	-2.4805719721023363	0.0229419499946759	0.98856218359347	-4.5244184627349755	LOC105374381
10376	0.3779544448610421	5.92445674616431	2.4803306645103542	0.022953511455471847	0.98856218359347	-4.033038136546048	TUBA1B
10068	-0.37088657896407184	4.366459912057375	-2.4790465517213076	0.02301512762357147	0.98856218359347	-4.151854615033459	IL18BP
55363	-0.638530486279473	10.065304342348513	-2.4785091054104793	0.023040962251043937	0.98856218359347	-3.835777271271886	HEMGN
9500	-0.4729000324052155	4.447090447161301	-2.4782307492865026	0.023054353319721797	0.98856218359347	-4.140119070285005	MAGED1
222967	-1.900386957032369	-3.15865845504892	-2.476042246931611	0.02315989206697677	0.98856218359347	-4.558071235499751	RSPH10B
677815	1.6399969402640862	-1.2195497550040342	2.472979367272897	0.023308359030716718	0.98856218359347	-4.54473944655057	SNORA2C
2210	0.9937110887450215	0.24722844386173215	2.4707708525899457	0.023415966375093474	0.98856218359347	-4.510379608641295	FCGR1BP
105369890	1.192304409185763	-1.2175535896814453	2.4696650063012764	0.023470022535756183	0.98856218359347	-4.539638490794104	LOC105369890
107984871	-1.1378302345947826	-0.5944727456784396	-2.4658020928370523	0.02365977076932264	0.98856218359347	-4.530171338742878	LOC107984871
120379	1.5053705497830092	-1.5923303121022099	2.46512591924804	0.023693132457782977	0.98856218359347	-4.5384100379940815	PIH1D2
100996517	-1.537161526653553	-2.4481208653956834	-2.4645789371654936	0.023720152267462435	0.98856218359347	-4.553507005732407	SEC22B3P
51084	0.47602364805216224	2.898441911986243	2.462606033023696	0.023817850156550604	0.98856218359347	-4.331892936334206	CRYL1
100507346	-1.1231351325339247	0.30159048062335525	-2.4615806092205226	0.02386877796161275	0.98856218359347	-4.500618879478764	LOC100507346
1534	-0.5604528925124685	2.4487569914373077	-2.4611705482060913	0.023889172275467795	0.98856218359347	-4.3668153876155005	CYB561
2769	0.5502321781678297	3.359465993950841	2.459051902106918	0.023994803439928276	0.98856218359347	-4.285453093974108	GNA15
102724714	1.08362320373343	-0.11967960477020426	2.4570723816500886	0.024093893844320088	0.98856218359347	-4.522492911659218	LINC01857
105378631	-1.8707842573714757	-3.568769791153683	-2.4556838240236445	0.024163630836328564	0.98856218359347	-4.565061369863507	LOC105378631
102465511	-1.6304725265844646	-2.994422154404507	-2.455057158153494	0.02419516558112459	0.98856218359347	-4.561701161885081	MIR6848
100129316	-1.517802252123878	-1.5970695376426018	-2.454273268383831	0.024234666389988137	0.98856218359347	-4.551502005103365	LOC100129316
85302	-0.7389485363715622	1.7378984849629595	-2.453202916912463	0.024288699878528344	0.98856218359347	-4.4324525071141165	FBF1
400627	-1.8357372450454097	-1.9725091718589214	-2.4519646427393536	0.02435135135393808	0.98856218359347	-4.54991699652347	LOC400627
100287098	-1.8366489736850922	-2.403261492351895	-2.4512606749304697	0.0243870366841974	0.98856218359347	-4.551915795017812	TONSL-AS1
338339	0.5505183109037763	3.026030760134863	2.451147765539911	0.02439276481377319	0.98856218359347	-4.314034150864496	CLEC4D
474170	-0.7470434936399744	2.0026667610373843	-2.4510279288406	0.024398845759850785	0.98856218359347	-4.4141923080044645	LRRC37A2
26228	0.5087065226137244	2.747810448166495	2.450067283761456	0.024447643731482806	0.98856218359347	-4.320794399799453	STAP1
10863	0.392981659215887	4.405025771931391	2.4491844419226836	0.024492570176526042	0.98856218359347	-4.149716814504812	ADAM28
6272	0.4143467725266641	5.298003435132758	2.448334139185063	0.024535913901004656	0.98856218359347	-4.100505031421353	SORT1
105374610	-1.3585947800220557	-0.8573533485434429	-2.4474981405914846	0.02457859855327303	0.98856218359347	-4.5392125736403	LOC105374610
389362	-0.4488720160813471	2.553816624006353	-2.447471251123209	0.02457997263780947	0.98856218359347	-4.349446015571754	PSMG4
100506851	-1.4653090294462627	-1.3606757455818528	-2.4471768048575178	0.02459502391103476	0.98856218359347	-4.544693379478727	LOC100506851
3993	-0.6078417041261805	3.382623667747588	-2.4470139335102257	0.024603353150360722	0.98856218359347	-4.295905945559035	LLGL2
5101	0.6471240113808996	4.1719016102186375	2.446232933981059	0.024643330199366917	0.98856218359347	-4.195355983623124	PCDH9
93082	1.6307055983286616	-2.576350898146413	2.4452672748974007	0.024692843579073864	0.98856218359347	-4.555393725715616	NEURL3
89846	-0.3873408019164737	5.508521278049774	-2.441788621863117	0.024871982388337887	0.98856218359347	-4.0723796311036295	FGD3
7485	0.8679008242340243	3.207370712059851	2.440797059812206	0.024923266991699392	0.98856218359347	-4.336399691341278	GET1
1124	0.5108125343044896	3.5703209681282146	2.4397119358905415	0.024979504206941876	0.98856218359347	-4.264312570796433	CHN2
51042	1.240867205787042	0.2806680097939633	2.438688110021568	0.025032673556672862	0.98856218359347	-4.504716343354321	ZNF593
284648	2.1659036943853804	-3.09658421775486	2.438427264466222	0.02504623672527558	0.98856218359347	-4.561186074188373	LINC01686
5212	-1.8653278067632972	-2.3335772745937393	-2.4368285994307164	0.025129512850034365	0.98856218359347	-4.555975245259519	VIT
8361	0.6187068616460634	3.491564587895755	2.4357394299965174	0.025186397230301163	0.98856218359347	-4.272799287476462	H4C6
107075116	-0.9225038913271627	1.0277662820404148	-2.431839571485538	0.025391066433804867	0.98856218359347	-4.46525488618212	MIR3142HG
115811	-1.7775203962402033	-2.7444248699113545	-2.427491827600454	0.025621075847835104	0.98856218359347	-4.558778491429987	IQCD
105371455	-0.689892220513765	4.312047274694803	-2.4261020371867055	0.025695010410196034	0.98856218359347	-4.191299656946688	LINC02772
105379346	-0.5034529317491336	3.9208648920801146	-2.4241725904322924	0.02579798475112559	0.98856218359347	-4.222009826787428	LOC105379346
255488	0.40512867763258686	5.314120134919071	2.4234439503417113	0.025836972504262045	0.98856218359347	-4.104355683209221	RNF144B
5148	1.6105006052710185	-2.8631321673617665	2.423288519420352	0.02584529636257293	0.98856218359347	-4.555097637130102	PDE6G
84898	0.30234218001843427	6.731290202626619	2.4229363931555605	0.025864163209263318	0.98856218359347	-4.008287427989734	PLXDC2
9377	0.6836028524616227	2.5325796798050013	2.4205780463345916	0.025990855321461743	0.98856218359347	-4.400209404038151	COX5A
51088	0.3623439894902676	5.436292602263208	2.419521873327871	0.02604778165232339	0.98856218359347	-4.099135715874698	KLHL5
8204	0.3615104747436515	6.264430908658786	2.4194992649695837	0.026049001486577354	0.98856218359347	-4.038721148244043	NRIP1
79600	0.44789375664454134	3.2245182711254303	2.4188848793107374	0.0260821711286598	0.98856218359347	-4.2885130412404395	TCTN1
100996756	0.9323513516364892	0.07586929854086094	2.4182522827503696	0.026116365208639837	0.98856218359347	-4.515731089268912	LOC100996756
8208	-0.756219912427342	0.9375741214488172	-2.4182091658013243	0.026118697357226	0.98856218359347	-4.4798712946793735	CHAF1B
84919	0.3881391327061836	6.569453556285159	2.4179000753399866	0.026135421423857094	0.98856218359347	-4.01692636901944	PPP1R15B
105378808	-0.8358935263212217	1.2836654906979053	-2.4178672409374773	0.02613719859460592	0.98856218359347	-4.4558591406242005	LOC105378808
105377743	0.9587947747765478	0.31353630921300024	2.417635276542954	0.02614975694791737	0.98856218359347	-4.507262630777701	LOC105377743
101669764	-2.07585233790933	-2.9932236538847556	-2.413235088422474	0.026389050352648973	0.98856218359347	-4.5584339317078815	CMKLR2-AS
205428	0.4292635488043155	5.495831824439251	2.4122054437467666	0.02644533976990614	0.98856218359347	-4.09650468116658	DIPK2A
920	0.3421378834790296	6.268867528323096	2.4118802026406874	0.0264631436108438	0.98856218359347	-4.04518355219071	CD4
2213	0.8789804178316509	1.8985169006531208	2.4111784177617595	0.02650159778872185	0.98856218359347	-4.436018744803957	FCGR2B
6742	0.9265771569119443	2.1722084955201693	2.411036057498828	0.026509404761754524	0.98856218359347	-4.410185311146575	SSBP1
60494	1.293821301328707	-1.363877740586371	2.4108588855243687	0.026519123794959697	0.98856218359347	-4.54402737163187	CCDC81
4005	0.37273683676875	4.350304399362172	2.410676314746939	0.02652914247076162	0.98856218359347	-4.192928977713757	LMO2
121340	-2.172104552162091	-3.10963201678896	-2.4101436503243012	0.02655839295077933	0.98856218359347	-4.561331500377218	SP7
11173	-1.884845292506896	-2.7387993046671992	-2.409497953442788	0.026593890845115212	0.98856218359347	-4.557785030899176	ADAMTS7
2070	-1.6805475981683378	-3.6163411534974017	-2.409134743813552	0.02661387816918229	0.98856218359347	-4.562082948578187	EYA4
723972	1.6806370477211765	-2.3956890288248758	2.4089713950108633	0.02662287178258231	0.98856218359347	-4.55561133556782	ANP32AP1
1140	-0.7010422050530047	1.8951017016659586	-2.406983307956016	0.026732559144748827	0.98856218359347	-4.421132530143317	CHRNB1
9689	0.37209052759633554	6.4138804410004875	2.4069040292908737	0.026736941872713388	0.98856218359347	-4.034545822171957	BZW1
23057	-1.8394906862836078	-3.280395733072174	-2.404930743968998	0.02684624664652868	0.98856218359347	-4.561252077601809	NMNAT2
22904	1.1560280641943115	0.2366962594433228	2.404767539185323	0.026855305593485947	0.98856218359347	-4.5068838012622665	SBNO2
3174	-1.754503136705742	-3.092023754753101	-2.404188487594145	0.02688746983289992	0.98856218359347	-4.556557027888964	HNF4G
341883	-1.754329482955578	-2.1019807513266704	-2.4036260890279406	0.02691874349294064	0.98856218359347	-4.55211895681029	LRRC9
28737	-1.031681862698398	-0.5231800959435248	-2.403036514553653	0.02695156481053108	0.98856218359347	-4.5367685413585415	TRAJ18
28630	-1.4585058874713992	-2.044293328632389	-2.4026849460008637	0.026971154239076735	0.98856218359347	-4.543933206806017	TRBJ1-6
22915	1.0735112155406616	5.206849184826533	2.4016830195030847	0.027027054626946396	0.98856218359347	-4.148725118940807	MMRN1
106865373	0.9439434007371519	2.2223896912433316	2.399756732403267	0.027134831820536692	0.98856218359347	-4.427955796492087	GET1-SH3BGR
5026	0.5519473528926535	3.8583928973982724	2.3988567283896662	0.027185325124687847	0.98856218359347	-4.237199921620193	P2RX5
102466732	1.8064387467764345	-2.78466566655994	2.3986395829918905	0.027197520851697573	0.98856218359347	-4.558855920229708	MIR6774
254896	1.2675837838236736	0.690628499290794	2.3985859361324557	0.027200534653868222	0.98856218359347	-4.486872459625478	LOC254896
57000	0.8583162932626369	0.8977396513753721	2.3984795161853	0.027206514093608896	0.98856218359347	-4.492804316471951	GSN-AS1
134187	-0.49594772211839144	3.370553410622991	-2.397992524075945	0.02723389247868635	0.98856218359347	-4.271044714558717	POU5F2
105370504	-0.561400042178346	2.976097867311804	-2.3974883944655994	0.027262261412433698	0.98856218359347	-4.327980704704404	LOC105370504
4831	0.44840828957496814	4.752628506343365	2.3967508912093596	0.027303812698766063	0.98856218359347	-4.162105050505119	NME2
5463	-0.5440484491302713	2.686679177716905	-2.396309617504115	0.027328702526563237	0.98856218359347	-4.349743083955395	POU6F1
2296	1.7877066331288889	-2.3772360928321032	2.3954763569943447	0.027375759935296076	0.98856218359347	-4.548043151863816	FOXC1
105370559	-1.2709719556685344	-3.416660475878772	-2.3949119194781048	0.0274076788302438	0.98856218359347	-4.560483955907373	LOC105370559
107985568	1.2975743323881785	-1.0851261317273322	2.3934461222790002	0.027490731816125245	0.98856218359347	-4.5320629060557325	LOC107985568
89891	1.2947694325556547	0.4809827015520568	2.392914903216978	0.027520888952579075	0.98856218359347	-4.503034534519225	DYNC2I2
11280	-1.7797679403916196	-3.166589263076687	-2.3925703561991507	0.0275404652765548	0.98856218359347	-4.561386325059865	SCN11A
10140	0.492921032184384	4.729930609992087	2.3922984066732957	0.027555925961235586	0.98856218359347	-4.164370844797736	TOB1
387066	0.6510282307665949	4.1506536513426875	2.3914147718427117	0.02760621767255776	0.98856218359347	-4.20782608522096	SNHG5
100874043	1.3154504324027472	-2.035463136394734	2.389883318290136	0.02769358257898336	0.98856218359347	-4.545349478512821	TPRG1-AS1
101927954	-0.49557879942066707	2.9108156696907983	-2.388297841459387	0.027784301019132332	0.98856218359347	-4.338057281872967	LOC101927954
89792	-1.8026550065892666	-3.990649319878381	-2.3880258267304075	0.027799893094696566	0.98856218359347	-4.567386370848377	GAL3ST3
678	0.291655124135044	6.775390378555108	2.3863534700559947	0.02789593321238563	0.98856218359347	-4.025677930920535	ZFP36L2
100131454	1.4327368510210134	-2.9498005360872934	2.3852945717794003	0.027956903519734146	0.98856218359347	-4.553884371935175	DBIL5P
5046	1.3422423968041484	3.2036071501457104	2.381156216924646	0.028196379540919983	0.98856218359347	-4.367519498596307	PCSK6
105376805	1.2114565486800404	0.0758918373384986	2.3809720431812766	0.028207081522145763	0.98856218359347	-4.508212454493869	LOC105376805
55777	-0.3357942351866212	6.495671225433574	-2.3785785256294014	0.028346508980561496	0.98856218359347	-4.038458924092939	MBD5
254158	1.3846446005152302	-2.392273237671755	2.3783250749505536	0.028361310567309467	0.98856218359347	-4.550420034091085	CXorf58
3006	0.5479171834488632	6.107579356792184	2.3777980456452457	0.028392112282007876	0.98856218359347	-4.076312834051402	H1-2
5789	-1.4751731467498552	-2.1518073338885357	-2.377176408127617	0.028428483350585045	0.98856218359347	-4.560250114071832	PTPRD
497256	-2.3158112873427594	0.14905328148882283	-2.3771443387622266	0.0284303608577014	0.98856218359347	-4.513906503904536	LOC497256
105370224	-1.9392553916861783	-3.005573525970027	-2.376313031180733	0.028479070254779353	0.98856218359347	-4.560900742470475	LOC105370224
100271849	1.3392311096067198	-0.7572930342319951	2.3757315496779565	0.028513187620635875	0.98856218359347	-4.534959046143278	MEF2B
25937	1.3454503109073406	-1.7632073240504955	2.374955296795508	0.028558792194492214	0.98856218359347	-4.546053465848309	WWTR1
50855	0.9016628346224956	-0.6371733961891141	2.374657309869782	0.028576316861530535	0.98856218359347	-4.53671786659057	PARD6A
105372321	-0.6766219363583801	4.171685971454072	-2.374390313636974	0.028592027469496042	0.98856218359347	-4.192902725183917	LOC105372321
338758	0.5476588697661917	2.2884318562694044	2.3740790950377515	0.028610350368651522	0.98856218359347	-4.407077227444235	ATP2B1-AS1
55304	-1.5870448028205781	-1.1007613381256878	-2.3739319887359662	0.028619015013610957	0.98856218359347	-4.54225960239843	SPTLC3
123036	-0.49427622206754984	3.285821143689943	-2.3737934732849792	0.028627175887096946	0.98856218359347	-4.300782307135459	TC2N
4783	0.8288199478951777	4.129828462173609	2.3727372621424903	0.028689475689310583	0.98856218359347	-4.213592571291874	NFIL3
9249	-0.5455986570306424	3.792005446373609	-2.3709331486830294	0.028796182107641753	0.98856218359347	-4.254911777172655	DHRS3
83943	-0.42789638946167496	5.932381194066959	-2.3705661657662622	0.028817932938595914	0.98856218359347	-4.073573357158435	IMMP2L
653583	-0.6508519098307706	1.51830329017249	-2.37040052166484	0.028827755564192342	0.98856218359347	-4.449362955213988	PHLDB3
967	0.3311603691977387	5.350854816891004	2.369900359674951	0.028857433884922838	0.98856218359347	-4.130369496237697	CD63
408186	-1.790812273062821	-0.262847952152668	-2.3696091412056686	0.02887472714109368	0.98856218359347	-4.505105623936212	LOC408186
7539	-0.8065093458149819	0.665291567555441	-2.3686562625628955	0.0289313788495214	0.98856218359347	-4.487014177673559	ZFP37
10230	-0.8836327628172442	0.764481851167085	-2.3685736626520892	0.028936294552332487	0.98856218359347	-4.485849554259131	NBR2
693182	-1.552945330459028	-3.747519815477196	-2.3654687709323636	0.029121638532648274	0.98856218359347	-4.562244203159759	MIR597
90874	0.6434674298360235	1.9779506254747174	2.3651815309774964	0.02913884082437368	0.98856218359347	-4.424872132228122	ZNF697
2934	0.4441262280492344	4.954594600990335	2.363987361553565	0.029210458972170075	0.98856218359347	-4.171885883426665	GSN
81570	0.3787435775566603	4.218767160158017	2.363795388898121	0.029221987460066993	0.98856218359347	-4.228986176828457	CLPB
285505	0.4667458931818742	3.3139593601805806	2.3605800607132927	0.029415707333384854	0.98856218359347	-4.31866867094754	GASK1B-AS1
10562	2.4126720173692737	-1.926511578883951	2.3604161446472443	0.029425615034300065	0.98856218359347	-4.554635002600145	OLFM4
9265	-0.47566156876336274	2.887658541653403	-2.359572354336533	0.0294766660333555	0.98856218359347	-4.358222568157312	CYTH3
2587	1.4704771373674583	-3.063377244268633	2.3592294583036946	0.02949743546814118	0.98856218359347	-4.558479742717246	GALR1
100287049	-0.7286240077939086	0.6007930350368621	-2.3579218954321073	0.02957676041895347	0.98856218359347	-4.495432707940833	DCAF8-DT
54752	-1.6894068079153186	-2.4738354670011033	-2.3577547398651912	0.0295869154173754	0.98856218359347	-4.558714653574123	FNDC8
3009	0.5424785408646282	3.318778070601167	2.357239138255251	0.029618259570842298	0.98856218359347	-4.334513646010174	H1-5
3008	0.44659454640186524	7.576340232144596	2.3567457592775516	0.029648281698591124	0.98856218359347	-4.004471844672755	H1-4
221711	1.2665045889602085	-1.001066149101534	2.355886065097171	0.029700661766171255	0.98856218359347	-4.534422078242987	SYCP2L
25928	-1.6617047335563564	-3.7263321971540173	-2.355771353067371	0.0297076575291751	0.98856218359347	-4.565327905561646	SOSTDC1
105372631	1.407962888423965	-2.064407973429508	2.3553388732191487	0.02973404628517606	0.98856218359347	-4.553121566061133	LOC105372631
2209	0.8151574825948116	1.750045966252246	2.3546252499192954	0.029777637331914294	0.98856218359347	-4.450156614564002	FCGR1A
56241	-1.4946470587354173	-2.297411702717444	-2.3544142667563066	0.02979053643098577	0.98856218359347	-4.560091356892117	SUSD2
105376177	1.4072154895676827	-2.8274851388842976	2.3529175523665278	0.029882191929581452	0.98856218359347	-4.558328236190459	LOC105376177
79070	-2.0101810684848678	-2.514350313753246	-2.352054584985472	0.029935157274281275	0.98856218359347	-4.551589458205521	POGLUT2
56925	-0.6871182756677168	1.8221394906701047	-2.3505565427061783	0.03002730821759909	0.98856218359347	-4.424888487324038	LXN
2781	0.6920581749744938	4.916701944830727	2.3505173331048352	0.030029723705006863	0.98856218359347	-4.172590654304298	GNAZ
105369844	-1.784813110058086	-3.290700632626815	-2.350335940766202	0.030040900638386558	0.98856218359347	-4.565796743861497	LOC105369844
80271	0.7164921435410547	2.0776369827394454	2.3502532671755594	0.030045996057234493	0.98856218359347	-4.435278141047992	ITPKC
116154	1.5785201887813551	-1.6099051878320083	2.348683104139422	0.030142922541778413	0.98856218359347	-4.546959219609855	PHACTR3
126129	-2.027591624534537	-3.418566247647098	-2.348193646264314	0.03017319625288945	0.98856218359347	-4.563295540409178	CPT1C
107984852	-1.6351967785197825	-1.8501698219278846	-2.347830116371832	0.030195699416236958	0.98856218359347	-4.556224101447305	LOC107984852
341350	-2.2379079834238906	-0.7019262295293656	-2.3451851690354952	0.03035989671368078	0.98856218359347	-4.543961807393163	OVCH1
3835	-0.33418929958505217	4.181396422883514	-2.3451037847411986	0.03036496215352562	0.98856218359347	-4.218637599194743	KIF22
2672	-0.5612195099851256	3.174380239074685	-2.344910117271262	0.030377019368960805	0.98856218359347	-4.3203774338058665	GFI1
55715	0.8984373774691915	-0.09016992851653602	2.3404254197535534	0.030657471914523397	0.98856218359347	-4.52531287069972	DOK4
104054148	-0.879555909420837	-0.25504699905802825	-2.340300975831229	0.03066528826174312	0.98856218359347	-4.520080656443545	LOC104054148
105751187	0.6957808668056511	2.1434766799175984	2.3393602384383048	0.030724436080347695	0.98856218359347	-4.424040016193222	LRP1-AS
28704	-1.7940045944372363	-3.15327544124314	-2.338125129140845	0.03080225310538573	0.98856218359347	-4.561651716174408	TRAJ51
129804	-0.48835303917518624	3.057127456947686	-2.3377910945304325	0.030823330101331422	0.98856218359347	-4.329500556598158	FBLN7
6924	0.3414744385027664	4.380294650056166	2.3374498552493823	0.03084487552954788	0.98856218359347	-4.2091288562382605	ELOA
100506990	-0.7111948563648072	2.0770215453500476	-2.3365160681172066	0.030903905222916406	0.98856218359347	-4.420023390643371	FAM86B2-DT
100132057	-0.5296399058049968	2.896760518927755	-2.335695790238504	0.03095584592261985	0.98856218359347	-4.358849441745989	PDE4DIPP6
102723324	-0.82725855732184606	3.8035609258428256	-2.334704366745973	0.03101873190139181	0.98856218359347	-4.276977568853438	LOC102723324
401109	-1.4349119342216121	-2.2548140711958027	-2.3335436826307854	0.03109250478992681	0.98856218359347	-4.5558712304283935	LINC00885
8517	0.9184387456347445	1.1764012782889222	2.3333811180294814	0.03110285036431439	0.98856218359347	-4.478374330654642	IKBKG
9048	-2.135583843926681	-3.832398888753295	-2.3331061660989048	0.031120355516670816	0.98856218359347	-4.567031407564166	ARTN
22925	-1.8357062482752002	-2.8331907783077144	-2.3328047639015312	0.031139555165852047	0.98856218359347	-4.557515310120932	PLA2R1
101929716	-1.9049643017512814	-3.4444068123937948	-2.3318275538140303	0.031201880162496795	0.98856218359347	-4.56561376788618	ARMC2-AS1
79693	0.5854706556086713	2.591856842031939	2.3306030647861933	0.03128013968783663	0.98856218359347	-4.370339569266171	YRDC
8291	0.7185080931292376	5.006554339423452	2.330550182813335	0.03128352358021587	0.98856218359347	-4.173406572614939	DYSF
22807	-0.6173361963961206	6.252717864941135	-2.329995372268826	0.03131904613108907	0.98856218359347	-4.070389855074053	IKZF2
112942	-0.40176734272402426	3.4542730759686058	-2.329880597297905	0.031326399437035024	0.98856218359347	-4.2862463829687325	CFAP36
255104	-0.38005913380155	3.40521209290214	-2.329737373370821	0.03133557763395664	0.98856218359347	-4.3071327111728985	TMCO4
619499	1.0974720056928708	-0.4233743438517404	2.328172115764188	0.03143604659766589	0.98856218359347	-4.530000505616359	SNORA27
100996437	-1.2288854468743657	-1.360772797871471	-2.326675813920839	0.03153236888716079	0.98856218359347	-4.553419881029115	LOC100996437
6277	0.30674838735517795	5.797887298663316	2.326145551902633	0.03156656941268002	0.98856218359347	-4.110668726314314	S100A6
2885	0.28083742283020996	6.682929749907833	2.3259962039459716	0.03157620817853693	0.98856218359347	-4.064286200520733	GRB2
56895	-0.4601138121473718	4.237398559622041	-2.3258816311820656	0.03158360443950327	0.98856218359347	-4.234059048505796	AGPAT4
221785	-0.30228676279961597	3.9458171018277177	-2.323346552297156	0.03174766859466451	0.98856218359347	-4.247810353513798	ZSCAN25
285386	-0.7196428581385863	2.9738431535390735	-2.3231579171281846	0.03175990815163521	0.98856218359347	-4.346468994765412	TPRG1
285848	1.3953696282770287	-1.111698724327773	2.321901428069526	0.03184154693898208	0.98856218359347	-4.538786731142675	PNPLA1
728780	-1.3471040642901575	-0.8565548699347169	-2.321793282208146	0.03184858266866867	0.98856218359347	-4.546513201678463	ANKDD1B
105378415	1.9127381795993548	-2.5313245688140182	2.3213462398498077	0.03187768155318683	0.98856218359347	-4.5501707511891905	LOC105378415
729648	-1.821505664928471	-3.6616177321546948	-2.3212827908472393	0.03188181357366118	0.98856218359347	-4.568698718631805	ZNF812P
101929633	1.4501385914597265	-3.2218353140549736	2.3208990803719782	0.03190681272558794	0.98856218359347	-4.558829749904788	LOC101929633
55740	1.3046538054717494	-0.9598862547393705	2.3191454984186533	0.03202129201666335	0.98856218359347	-4.536553702418423	ENAH
65266	-1.8399220382169978	-0.9759581551918847	-2.318347021787629	0.032073545147498335	0.98856218359347	-4.542263829844487	WNK4
101929977	1.35787528496872	-1.3116013597196174	2.3180911065374845	0.03209030922669802	0.98856218359347	-4.542462760663883	MARCHF6-DT
28921	1.761856732445086	-2.9848088658068184	2.3180212802042717	0.03209488470681784	0.98856218359347	-4.558470746796755	IGKV2-28
677827	-1.6547643530156493	-3.682975853793221	-2.317917886284349	0.03210166086663929	0.98856218359347	-4.565880976957795	SNORA46
25798	0.4068313909854173	3.419703792011065	2.316335186006911	0.03220555247351669	0.98856218359347	-4.316456621554998	BRI3
105377684	-1.7498602664615504	-1.4843602660033794	-2.315686332198136	0.032248234546689125	0.98856218359347	-4.553488001219364	LOC105377684
54768	-1.612754756133293	-3.7734176782903894	-2.313844901639662	0.03236965089644683	0.98856218359347	-4.566768347022497	HYDIN
79056	0.6509203152348295	2.0262350768844057	2.313660243501754	0.03238184983891465	0.98856218359347	-4.411732948253552	PRRG4
4792	0.7924042812496497	6.740787585286607	2.313289896795088	0.03240632863892934	0.98856218359347	-4.055399503328493	NFKBIA
4162	-1.476831694874524	-1.4388425372335123	-2.3123124740675407	0.032471015709642496	0.98856218359347	-4.554727111385769	MCAM
107985787	1.250276841127207	-1.1856120239048829	2.312078899307375	0.03248649168569297	0.98856218359347	-4.545782719519398	LOC107985787
107985027	-1.429572497375001	-3.909399068181957	-2.3105647213979625	0.032586982537497554	0.98856218359347	-4.56507592363008	LOC107985027
5175	0.2779119996906152	7.295679542192135	2.310523362224547	0.03258973144217806	0.98856218359347	-4.0367586782875335	PECAM1
121006	-1.7574076085052068	-3.1108927815619376	-2.310366058759775	0.032600188454882384	0.98856218359347	-4.563085719159212	FAM186A
100129543	-0.9204739203554843	0.9469824020058952	-2.3102926915745208	0.03260506672507013	0.98856218359347	-4.497591483175559	ZNF730
400581	-1.148996421248713	-0.5552674920638031	-2.3098979513708024	0.032631325074545345	0.98856218359347	-4.52376295278111	GRAPL
51375	-1.6385358302596513	-2.437493037348612	-2.30953393257421	0.03265555718072037	0.98856218359347	-4.559300925601197	SNX7
10092	0.2379316655631234	6.8846484369988525	2.307716048641631	0.03277682028539598	0.98856218359347	-4.062922539724629	ARPC5
100506084	2.1569014915717526	-2.4911245758524916	2.305541515243155	0.03292242175156787	0.98856218359347	-4.556939792284919	ARL17B
1808	0.38813952061512413	6.420757340499529	2.3043115392326	0.03300504295090036	0.98856218359347	-4.088244159946043	DPYSL2
101929225	-1.2954851198556037	-1.9473823412220705	-2.303787404618476	0.03304030896214081	0.98856218359347	-4.553412388392433	MCM8-AS1
105371880	-1.5200198982569624	-0.5169759623585158	-2.301949927444375	0.033164218008970965	0.98856218359347	-4.536081196674715	LOC105371880
8337	0.9953613555626335	0.25536308930640594	2.30084816968506	0.033238720480026594	0.98856218359347	-4.521465921303558	H2AC18
4615	0.2932823549884187	5.564785320797392	2.299736027994025	0.03331408223331282	0.98856218359347	-4.136545486087396	MYD88
102724591	-1.8984708860465411	-1.7266212109060055	-2.2994700258724103	0.03333213068538466	0.98856218359347	-4.554034695039174	LOC102724591
100131434	0.732365075344729	1.3904226193273612	2.2993518265815105	0.033340153503730686	0.98856218359347	-4.477480279512607	EOLA1-DT
10329	0.801471778166148	1.6326309159008545	2.2975788874164005	0.03346070703113201	0.98856218359347	-4.466406009110458	RXYLT1
55343	0.5435246654464327	1.8892298969662495	2.296617586032701	0.03352624063160436	0.98856218359347	-4.448075573475359	SLC35C1
6988	0.44560119400777864	3.4523578479293042	2.2964939913427633	0.03353467490976468	0.98856218359347	-4.313388046336737	TCTA
29099	0.36731180130075725	4.068862034662216	2.2961124179919876	0.033560726409653054	0.98856218359347	-4.255031147093726	COMMD9
100129528	-2.072722976527322	-2.5950753234585	-2.2957066475423757	0.03358845048449456	0.98856218359347	-4.5610968452793825	MUC8
3394	0.4218626687055167	5.439093010928889	2.2953351529289523	0.033613851259241996	0.98856218359347	-4.148350105904638	IRF8
55069	0.27363225117755885	5.90860510313594	2.2937582257011138	0.03372187090220409	0.98856218359347	-4.123144006146614	TMEM248
2696	-0.783264972209311	0.7538690432478	-2.293454413868692	0.03374271889752678	0.98856218359347	-4.500196251024218	GIPR
8438	-0.901476660353062	-0.21492884964998565	-2.2932702841672796	0.03375535993903253	0.98856218359347	-4.522934995921446	RAD54L
100873993	-1.007075385259284	-0.681651868019889	-2.2931167618992023	0.033765903039828495	0.98856218359347	-4.5459791694257925	ITIH4-AS1
359	-1.6032343036598258	-3.651116326016781	-2.292540971219231	0.033805472454368365	0.98856218359347	-4.565761294601519	AQP2
79925	-0.44797813334613235	3.3319916946170283	-2.29056275484365	0.03394174624609863	0.98856218359347	-4.310801627108187	SPEF2
3097	-0.36222693712498977	7.959339397498813	-2.2902374955650195	0.033964201023781906	0.98856218359347	-4.01070409258822	HIVEP2
5588	-0.29600053892151834	5.288453459619747	-2.290086791410137	0.03397460977515698	0.98856218359347	-4.157782131216863	PRKCQ
1811	-1.7966717334753528	-3.1892095508139917	-2.288864590741627	0.03405913309346011	0.98856218359347	-4.561794290832835	SLC26A3
6948	0.8766906371552592	1.1289574188221836	2.288832234586311	0.034061373376956854	0.98856218359347	-4.487496172489376	TCN2
28801	-1.9990926365443418	-1.714910494404917	-2.2885397709285398	0.034081629231229274	0.98856218359347	-4.557553062318243	IGLV3-13
90167	-1.4364030981107094	-2.426798387880301	-2.2869426571497034	0.034192440984525535	0.98856218359347	-4.5563734914242735	FRMD7
154790	1.9567050860755673	-1.5358397370289827	2.2863919974648024	0.034230724292969326	0.98856218359347	-4.554005850852533	CLEC2L
10634	0.7507775662089254	1.4719442460322452	2.2855801338393267	0.03428723947129972	0.98856218359347	-4.472199916435894	GAS2L1
29920	0.47340713705858084	3.511805360658984	2.285455338402801	0.034295934333984195	0.98856218359347	-4.329003132844551	PYCR2
102724968	-1.511386635662702	-3.3383738226920388	-2.2847431222607963	0.034345595535478723	0.98856218359347	-4.563202655769132	LOC102724968
128439	0.8651759274373227	0.1778321715453677	2.2819862533287596	0.03453845295497687	0.98856218359347	-4.519126197298823	SNHG11
7802	-1.0531787070490326	-0.6063535105378213	-2.280176905494619	0.034665569738659176	0.98856218359347	-4.535853805150677	DNALI1
341676	-1.0504481955759022	-0.33721520841071495	-2.2753827060133243	0.03500448199220361	0.98856218359347	-4.5376989796746035	NEK5
533	0.41587648000413413	4.676147564905971	2.271064159139878	0.035312386521920085	0.98856218359347	-4.214580457310995	ATP6V0B
128239	1.7189654978175564	-2.798723797336535	2.2709400095265924	0.03532127502806695	0.98856218359347	-4.561061519096394	IQGAP3
107986461	-0.7352378952282543	3.105114572759965	-2.2708584826674834	0.03532711307660775	0.98856218359347	-4.359563106651285	LOC107986461
79015	-1.2382563451047237	-1.1631191522221631	-2.270329599376965	0.03536500746519738	0.98856218359347	-4.548040771589562	LINC01260
100861530	-0.5475994842774212	2.9406409225572405	-2.2692510514923137	0.0354424015306451	0.98856218359347	-4.339701604038014	UFL1-AS1
4170	0.42746706974847193	9.138717977360184	2.268898762490644	0.0354677148161024	0.98856218359347	-3.986618532655751	MCL1
54741	0.39429114951186506	5.228531781916327	2.2682963410781474	0.03551103972187292	0.98856218359347	-4.1799058683320975	LEPROT
694	0.33566444375942783	7.3881323727175	2.2680797453410655	0.03552662877524255	0.98856218359347	-4.0538094704203065	BTG1
105377621	1.4242635973626738	-2.86888526931252	2.268025379237943	0.03553054266041709	0.98856218359347	-4.560020566836862	LOC105377621
2815	0.66886191134892	3.829299181637508	2.266709902837533	0.03562536687952472	0.98856218359347	-4.307813947185571	GP9
105379283	0.9371367988388758	-0.1420363579217066	2.2662110108527016	0.03566138982842732	0.98856218359347	-4.527457416578307	LOC105379283
64320	-0.5346416759679566	2.1832488397351053	-2.2660865372777295	0.03567038279383985	0.98856218359347	-4.424667464146618	RNF25
101928545	1.255918049496253	-0.3735942323628042	2.2657250682490013	0.0356965100678213	0.98856218359347	-4.531395161789779	SEPTIN7-DT
64847	1.0758492656327427	2.6503231903881854	2.2656848230172026	0.03569942011799906	0.98856218359347	-4.390465394144669	SPATA20
285740	-0.8108439536290897	1.9510271474954157	-2.2650235058389336	0.03574726996974666	0.98856218359347	-4.448368383947892	PHACTR2-AS1
2239	1.3058579916230308	-2.720427577672052	2.2644483079737237	0.03578893673852548	0.98856218359347	-4.561893999306143	GPC4
100874063	-1.864852094854725	-3.532835681582831	-2.26346237325407	0.03586046112485459	0.98856218359347	-4.569782358104105	CLYBL-AS2
105378620	0.7071725763540924	4.365993838420722	2.2632791591479187	0.03587376686710584	0.98856218359347	-4.233236286155432	LOC105378620
619562	0.8155062412291793	0.7323305901209554	2.263102616289977	0.035886592425248595	0.98856218359347	-4.513305667653929	SNORA3A
101927573	1.811224197012236	-1.7636124264534476	2.261888121002169	0.035974938284379664	0.98856218359347	-4.552283665196873	LOC101927573
105377675	1.0918378229422392	0.34635846759944156	2.2618570860477463	0.035977198482258936	0.98856218359347	-4.509769940881486	LOC105377675
100289061	0.9689588140571671	0.37040672452137685	2.2600582881866558	0.03610842444020487	0.98856218359347	-4.519311641939769	ADAMTSL4-AS2
23015	-0.4735458569902504	3.8700122014638936	-2.2592922710134853	0.036164440854669695	0.98856218359347	-4.273865593889459	GOLGA8A
150368	1.424078808768997	-1.9317795537254283	2.259267919650263	0.03616622290648506	0.98856218359347	-4.552261197811401	PHETA2
26953	0.39312129215509906	5.011047609457922	2.2571217240203687	0.03632360162735867	0.98856218359347	-4.190997936107305	RANBP6
126695	-1.6430991514152795	-2.9667776456109896	-2.2547494458861856	0.0364982933280454	0.98856218359347	-4.5637479299731805	KDF1
2044	-1.4895347612335224	-3.4296603211461214	-2.254673882741316	0.03650387041333555	0.98856218359347	-4.563137526879955	EPHA5
6651	0.23426713991988812	8.292357727544186	2.2527950406051587	0.03664279486130232	0.98856218359347	-4.028588630507445	SON
80183	0.5764413540401998	3.4149649631595005	2.252785587695068	0.036643495054229334	0.98856218359347	-4.314064824679005	RUBCNL
54101	1.4080588491349197	-2.711783035534439	2.2513194325487635	0.03675224502164472	0.98856218359347	-4.559776376521013	RIPK4
2779	-1.5476695065899606	-3.2052353619474694	-2.2508780813898612	0.036785039808389014	0.98856218359347	-4.566661891005266	GNAT1
100616320	1.6909441927771391	-3.648302508995346	2.250814018995547	0.036789802232469436	0.98856218359347	-4.568569828292676	MIR4481
3791	-1.4013302155286582	-3.778972596737318	-2.2501600616911714	0.036838450192559734	0.98856218359347	-4.566958856006084	KDR
92960	1.118595118258644	0.13213040065621917	2.249546862165779	0.03688412001589086	0.98856218359347	-4.523963888599074	PEX11G
344787	0.642549022502771	2.2484004994387137	2.24928829338808	0.03690339331126889	0.98856218359347	-4.413222765540447	ZNF860
105369594	-1.5632753776693984	-2.1977116331917776	-2.247541842803479	0.037033814059810835	0.98856218359347	-4.552731995247937	LOC105369594
9050	0.33187911704812567	5.146346459744793	2.246465600171279	0.0371143965937981	0.98856218359347	-4.192580407904046	PSTPIP2
259287	-2.0418579457677803	-2.3407321094798568	-2.246415061763653	0.03711818457099614	0.98856218359347	-4.553765533250767	TAS2R41
11190	-0.34203265192272614	5.154610350840341	-2.2457352300243345	0.03716917424602795	0.98856218359347	-4.17991568111715	CEP250
55024	0.4723414165155688	5.4373050430680925	2.2454430686764333	0.03719110714665332	0.98856218359347	-4.162173721974922	BANK1
8971	0.425142202190838	4.026152532222191	2.244535414149006	0.037259321912012935	0.98856218359347	-4.272911788692039	H1-10
220594	1.9359212203724026	0.978161950680398	2.2442344353112778	0.03728196739970732	0.98856218359347	-4.503633936762194	USP32P2
23192	0.4152069477110194	3.3806858806003692	2.244126786390891	0.03729006992405257	0.98856218359347	-4.332450366792202	ATG4B
105376025	-0.9984640948296081	-1.0153008641581422	-2.243867556562807	0.03730958830245334	0.98856218359347	-4.5442738765713955	LOC105376025
107985152	-0.7027095226094646	0.9208354568997986	-2.24354722068589	0.03733372057799997	0.98856218359347	-4.503548449308867	LOC107985152
7678	0.3148658229467891	4.523590733191526	2.2415426881273017	0.03748505726943125	0.98856218359347	-4.228448163984598	ZNF124
26059	1.0788466855792884	-1.0889666550606318	2.2411011399136553	0.0375184687620225	0.98856218359347	-4.5492497246672965	ERC2
1238	-1.4311833975566701	-1.4831438374331503	-2.2408362297103848	0.03753852739703489	0.98856218359347	-4.551528850193899	ACKR2
10550	0.2526897032453572	7.2442917887525	2.240736408962387	0.037546088246853876	0.98856218359347	-4.0801969388208885	ARL6IP5
8819	0.5045780614746369	2.7705024138831247	2.2405542754735	0.03755988742795575	0.98856218359347	-4.405486558241805	SAP30
112268009	-0.6227277206362429	3.313221398799375	-2.240545381855242	0.03756056136453691	0.98856218359347	-4.324288881663158	LOC112268009
433	0.6320406675523456	2.2469022684611724	2.2397412574462088	0.03762154196437287	0.98856218359347	-4.427495067185735	ASGR2
107984302	-1.6033039946835914	-2.0156948599676903	-2.238202841375036	0.03773846143302375	0.98856218359347	-4.558265837287548	LOC107984302
3290	-1.8728628050936074	-2.790103390618694	-2.2374732823885997	0.0377940246636975	0.98856218359347	-4.564917003538019	HSD11B1
153218	-1.6604605448519716	-3.3926683848339048	-2.2372120359735774	0.03781393949688489	0.98856218359347	-4.568071463423451	SPINK13
26018	-0.37898058104448484	4.587529399924804	-2.2368297082183597	0.03784310177775655	0.98856218359347	-4.225052463644683	LRIG1
105370335	-1.097972470987246	-1.973824360356512	-2.2357410264155773	0.03792625504807918	0.98856218359347	-4.557818407238175	LOC105370335
55379	0.3507110803967999	4.83551969535491	2.235512356581865	0.037943742149814615	0.98856218359347	-4.210376819967631	LRRC59
53347	-0.37478849785909496	4.144066136455485	-2.2353949060646823	0.03795272684401621	0.98856218359347	-4.258045302925393	UBASH3A
376940	-0.45876449429411004	6.9524805107625705	-2.233368904849675	0.038108019699302394	0.98856218359347	-4.095319675564929	ZC3H6
9734	0.42864153557690443	4.952799451516199	2.233264740161086	0.038116019693570695	0.98856218359347	-4.202283253652492	HDAC9
195827	0.44382884208198314	2.7396553808438817	2.232791777567587	0.03815236332097132	0.98856218359347	-4.380434461069016	PRXL2C
139596	-0.37688050084864066	3.5633475002095363	-2.231990194541912	0.03821403176512351	0.98856218359347	-4.314900240705071	UPRT
5125	-0.3600611436709733	3.9012620544973	-2.2311322537775076	0.038280137568537695	0.98856218359347	-4.278960802766647	PCSK5
53	0.8950988072433608	1.658271784630873	2.231012638642966	0.03828936246891382	0.98856218359347	-4.479861003565282	ACP2
2948	1.010212099105231	1.525320648202307	2.229939507694078	0.03837221545205881	0.98856218359347	-4.480241113741711	GSTM4
401024	-0.7076586543064095	1.3674517098907488	-2.227777971624789	0.0385396013913604	0.98856218359347	-4.480426310299447	FSIP2
100533195	-0.800174128619511	0.5689150007644115	-2.2276586370624036	0.03854886199809891	0.98856218359347	-4.511510877025423	FAM24B-CUZD1
105369536	-0.5748777818671778	1.4532043427404482	-2.226258333042491	0.038657681419741824	0.98856218359347	-4.460060998276737	SORL1-AS1
109910380	3.7170751565311826	3.903537903616983	2.22543912323182	0.03872147412364653	0.98856218359347	-4.313434413875057	RNA18SN3
9343	0.3244479966066276	5.221348280198351	2.2251896004544074	0.03874092393446601	0.98856218359347	-4.197757815903179	EFTUD2
8910	1.21131098762989	-0.5304387017844457	2.2241391747376213	0.03882290107157638	0.98856218359347	-4.540513607522931	SGCE
286442	-1.2454626426823632	-3.365023876040387	-2.224080001759109	0.0388275237789762	0.98856218359347	-4.5627758263262255	LINC01281
55269	-0.2653767580584079	6.731318353783041	-2.223569687086911	0.038867411546811025	0.98856218359347	-4.10823682960376	PSPC1
23528	0.38645041955065906	4.895913666686063	2.221922778605888	0.03899639600991409	0.98856218359347	-4.215199956115757	ZNF281
257218	-0.25081856527829505	5.9594130758070945	-2.2218050241222325	0.03900563349127791	0.98856218359347	-4.142585756767196	SHPRH
6043	0.9454095170407926	2.9469430119345446	2.2214875974472013	0.03903054466573621	0.98856218359347	-4.402954862668368	SNORA63
105379827	-0.5940928215142982	5.011956217593663	-2.221390280568516	0.039038184877455286	0.98856218359347	-4.196061852698475	LOC105379827
28662	0.9270558470587942	0.1067996724164669	2.219405151514899	0.03919433479682324	0.98856218359347	-4.519601755771806	TRAV21
80169	-0.3535990298452383	5.210951600463959	-2.2191191612137526	0.0392168779755361	0.98856218359347	-4.181151214587064	CTC1
203	-0.4851871069748639	3.1701784807012903	-2.2190028979751744	0.03922604582752341	0.98856218359347	-4.382310126533782	AK1
644619	-1.5048287110354952	-3.4158158019218585	-2.2184410422708587	0.039270378298736745	0.98856218359347	-4.56702012530869	INTS4P2
105375938	1.0821361753014744	-2.4450911278888134	2.217274025354344	0.03936260731850858	0.98856218359347	-4.553511452790014	LOC105375938
6439	-1.6677479938858841	-3.452337620421562	-2.216758998512447	0.039403372986165	0.98856218359347	-4.569761591061408	SFTPB
105370152	1.1614969343614474	0.41008528727227955	2.2167573955685262	0.03940349992370909	0.98856218359347	-4.5217758316403	LOC105370152
162466	-0.5322587052748409	6.653336674763591	-2.2160118664245196	0.03946257929521573	0.98856218359347	-4.135372930202463	PHOSPHO1
158248	-0.6894272558321983	2.7542966641782995	-2.2156899717308973	0.03948811293957745	0.98856218359347	-4.384508349887216	TTC16
5814	0.2679078003968378	5.341621861726866	2.2154759975919585	0.03950509439850601	0.98856218359347	-4.1851713591598445	PURB
105370794	-1.480164913215424	-2.1201008691120573	-2.2136276417573897	0.039652063393559665	0.98856218359347	-4.560187740179633	LOC105370794
144571	-0.7808720773018774	4.2147289042534855	-2.213472779539758	0.039664399775086845	0.98856218359347	-4.26883633322944	A2M-AS1
84210	-1.949889753157824	-2.7310182781276873	-2.2127912137886674	0.039718735448675074	0.98856218359347	-4.565879656964304	ANKRD20A1
11037	0.6849789312538583	1.6026139558676753	2.211731759502056	0.039803332775960126	0.98856218359347	-4.482379686167461	STON1
10326	0.3393747506083704	4.829573606589174	2.2085608235223866	0.04005752104870211	0.98856218359347	-4.238437223852387	SIRPB1
9545	0.35052738744639367	5.169422620419488	2.2084903683230777	0.040063185752839514	0.98856218359347	-4.20692265806708	RAB3D
79019	1.564164084876456	-2.293654174589266	2.20831198668499	0.04007753119221458	0.98856218359347	-4.559022153936744	CENPM
79887	0.4921416371108309	5.715410084984	2.20830719390234	0.0400779166924939	0.98856218359347	-4.168005176816866	PLBD1
4239	-1.5617308364777032	-1.462249884156224	-2.2067858157761076	0.040200458575874655	0.98856218359347	-4.5585287895269095	MFAP4
7417	0.5757502048619538	3.8238504975106364	2.2067837960328207	0.04020062148765946	0.98856218359347	-4.319876984890955	VDAC2
101060187	-1.4880817516322473	-3.7522300599672107	-2.206749962598742	0.04020335057064755	0.98856218359347	-4.568759961064913	LOC101060187
246778	1.4171932405514134	-2.1706640284333707	2.2066223892876087	0.040213642457767027	0.98856218359347	-4.556328094847635	IL27
5795	0.2657216391398709	7.394404950981855	2.2065809937725755	0.04021698253125334	0.98856218359347	-4.090748815890547	PTPRJ
1612	0.3088737378246833	4.766022406695646	2.2064880691048194	0.04022448125652641	0.98856218359347	-4.2345944942410325	DAPK1
4064	0.4493789735787801	3.935339465390844	2.2053699859125184	0.04031480764822243	0.98856218359347	-4.28482330981266	CD180
81609	0.2894580758681746	5.5671131911261185	2.2052233052632118	0.04032667131002331	0.98856218359347	-4.176653701057911	SNX27
23500	1.3990265337735837	-2.0175821280785375	2.204153096234535	0.040413327750665334	0.98856218359347	-4.55581828489487	DAAM2
64759	0.3455800831125737	4.61920907986535	2.2036395909074686	0.04045496766665424	0.98856218359347	-4.243378157540387	TNS3
158401	-0.5352537975948879	2.9895713769145233	-2.203453174579631	0.04047009381682681	0.98856218359347	-4.364063481503491	SHOC1
100861563	1.275219073909529	-0.9194153170051937	2.203054751803215	0.04050243993835522	0.98856218359347	-4.540300765974656	SCAANT1
126326	1.6640655141983798	-1.330599572095565	2.202417124964284	0.040554255286789624	0.98856218359347	-4.550256419398873	GIPC3
693143	-1.5057413773699764	-3.2483480890109337	-2.2022089776129103	0.0405711830835598	0.98856218359347	-4.565416502352752	MIR558
727956	-1.6745000119420532	-3.339126013227194	-2.2001541362389543	0.040738643255472266	0.98856218359347	-4.568392874077619	SDHAP2
51332	-0.5886181345059631	2.0394552869681464	-2.1997728817053344	0.040769783377259713	0.98856218359347	-4.43393599520571	SPTBN5
59338	-0.3380368542390153	5.269200492777937	-2.199594711318729	0.04078434346642345	0.98856218359347	-4.190031807328758	PLEKHA1
28692	-2.0720448338592643	-1.0841461134945796	-2.198915265428656	0.040839911572391925	0.98856218359347	-4.550198143367484	TRAV1-2
3617	-1.5102119657431317	-3.5784472451617746	-2.198353742813029	0.04088588776807471	0.98856218359347	-4.568777777027659	IMPG1
3592	1.4176214537824363	-1.1646232688260332	2.196907964383973	0.041004483273238634	0.98856218359347	-4.546021845353089	IL12A
100132417	1.3767755361911758	-1.5697213278234232	2.1965511279024668	0.04103380262935012	0.98856218359347	-4.553290713954189	FCGR1CP
23769	-1.002069169086987	0.2224612120082404	-2.1964579420738857	0.041041462377046964	0.98856218359347	-4.5160487316944256	FLRT1
100526836	0.5502673102898141	5.377773789632872	2.196327128398915	0.04105221729354975	0.98856218359347	-4.196920474321013	BLOC1S5-TXNDC5
5566	0.40840534590484356	3.9759810060903127	2.1960932243284166	0.04107145428161135	0.98856218359347	-4.29551839509297	PRKACA
105372709	1.7661238491617273	-1.7789760911686507	2.1956677565545233	0.04110646724089786	0.98856218359347	-4.55828441534989	LOC105372709
4597	-0.4426024123076395	2.804546333423211	-2.1950815706038456	0.041154750968608815	0.98856218359347	-4.395452848873139	MVD
1744	-1.0442568524686626	0.377772547984127	-2.1937886634480024	0.04126143063031371	0.98856218359347	-4.528633089957578	DLSTP1
105372250	-0.8463211222415765	-0.24313112233813106	-2.193687348584036	0.04126980096566071	0.98856218359347	-4.526748442812854	LOC105372250
153396	-0.2984484627065118	5.382571647726461	-2.1935823261481353	0.041278479252084145	0.98856218359347	-4.185369658363507	TMEM161B
84290	1.369427280825758	-2.220369929105573	2.1932724340006384	0.04130409622180481	0.98856218359347	-4.559933710070336	CAPNS2
29950	0.8479622780351039	1.3479368218389238	2.1918626542806514	0.041420818429999715	0.98856218359347	-4.491978697254223	SERTAD1
161725	-1.598710396253117	-3.479080157191669	-2.1910286977187914	0.04149000774874645	0.98856218359347	-4.568161094076357	OTUD7A
57713	-0.3411775162288482	5.245775331286714	-2.1889723212978254	0.04166106794142523	0.98856218359347	-4.202948604450054	SFMBT2
100506939	1.2430399402930636	-2.2780187863502532	2.188262585709545	0.0417202572680228	0.98856218359347	-4.556628117932809	PRKG1-AS1
101928855	-1.363043847795803	-0.8173729281749577	-2.1881255983892816	0.041731690367982154	0.98856218359347	-4.539822451833748	LOC101928855
374654	-1.2831864773812254	-2.407592590925551	-2.187560500870478	0.04177888431681072	0.98856218359347	-4.561175497670495	KIF7
1493	-0.6855904651203266	2.954262148012536	-2.187541537148941	0.04178046891360862	0.98856218359347	-4.38620676679184	CTLA4
3514	0.6663781054491844	6.2658411275503	2.1865743039155037	0.04186136335323248	0.98856218359347	-4.150854541577912	IGKC
9075	-1.5601178651228191	-3.791972442004667	-2.186570950919639	0.041861644029943516	0.98856218359347	-4.569643903565478	CLDN2
101927972	-1.797869415356793	-2.1428198139168444	-2.1860710991573526	0.04190350551956892	0.98856218359347	-4.558540103106738	FARS2-AS1
79666	0.3002064837892515	4.993132860919871	2.185696334926353	0.041934916341330286	0.98856218359347	-4.217617894807266	PLEKHF2
2817	-1.5137982150515845	-1.0858477687279797	-2.18556525032019	0.04194590827105602	0.98856218359347	-4.552408436621485	GPC1
102465694	-1.525912453552214	-1.3230977948667604	-2.185399298004248	0.04195982777129718	0.98856218359347	-4.555339457091786	MIR7161
91975	0.6134796270244458	1.5246400127325097	2.1851497222160603	0.0419807692790585	0.98856218359347	-4.450688519217786	ZNF300
53826	1.1874149570099004	0.24737101019022928	2.184577191822104	0.04202884555387858	0.98856218359347	-4.524891208802938	FXYD6
100500856	-1.4720380997434588	-3.381142457123984	-2.184249988078951	0.04205634399527076	0.98856218359347	-4.569169327209587	MIR548Z
693129	-1.4720380997434588	-3.381142457123984	-2.184249988078951	0.04205634399527076	0.98856218359347	-4.569169327209587	MIR548C
5166	0.6645774935309343	4.089345654178991	2.184249662401848	0.04205637137361559	0.98856218359347	-4.2892732830402664	PDK4
55311	-0.5969675320431042	1.252560662489169	-2.184070523442154	0.04207143332792035	0.98856218359347	-4.494091857054747	ZNF444
23624	-1.6964619841907123	-3.9818738378937	-2.1838288277236373	0.04209176286337244	0.98856218359347	-4.5691494814075835	CBLC
171558	0.7390894513337265	2.2828914665417677	2.182883692495811	0.042171346545047596	0.98856218359347	-4.464195961062993	PTCRA
101926889	1.2553190984285263	-3.530123692282901	2.1814790592792215	0.04228987603611777	0.98856218359347	-4.566515679761028	LOC101926889
10402	0.4881459549291418	2.3722362270512805	2.1809833799965537	0.04233177649431048	0.98856218359347	-4.422772363645877	ST3GAL6
102465472	1.3434102790089648	-2.575492369706314	2.1801747786882384	0.04240021023483715	0.98856218359347	-4.56256462651742	MIR6787
10175	0.4532493943393008	3.749902142220493	2.180039866800015	0.04241163798020836	0.98856218359347	-4.321778612837744	CNIH1
9653	0.41650935517042864	3.95133977098788	2.1797855649014792	0.04243318635019712	0.98856218359347	-4.307603623676031	HS2ST1
23515	-0.39269980347455125	10.045128621702899	-2.1797214257420694	0.04243862278857872	0.98856218359347	-4.0258411047812785	MORC3
7852	0.4830819815668628	7.6183718133804526	2.1792067820859278	0.042482267089908946	0.98856218359347	-4.0968002402902375	CXCR4
28634	1.553016382579894	-2.5568960537149503	2.178155226486758	0.04257157186779097	0.98856218359347	-4.564210121385719	TRBJ1-2
10981	0.5063809222014295	3.5610471928854994	2.1779937500426407	0.04258530067584623	0.98856218359347	-4.347889848612726	RAB32
728233	1.175009257537326	0.8103815017172432	2.176740931923412	0.04269195359987402	0.98856218359347	-4.513997460671906	PI4KAP1
4067	0.28573914051376015	6.828768568251652	2.175180407775155	0.04282514338598216	0.98856218359347	-4.130000972209369	LYN
340719	-1.0334886344298722	-0.2435906322388766	-2.175072207711575	0.04283439227051319	0.98856218359347	-4.521972924312438	NANOS1
10077	-0.44549565834237814	4.3512383688469765	-2.174660200378434	0.04286962716638458	0.98856218359347	-4.263443226108614	TSPAN32
83930	0.44569214468029505	3.603239657605697	2.174167058615683	0.04291183553595258	0.98856218359347	-4.343269762809909	STARD3NL
5892	-0.35244668303898097	3.3059656333122267	-2.1738927819867855	0.04293532752060032	0.98856218359347	-4.346435653674273	RAD51D
8153	-1.9124915321282665	-3.244031242306507	-2.1731670629107045	0.04299754260702767	0.98856218359347	-4.56972708774708	RND2
254559	-0.9838140555346114	-0.36215583642279636	-2.1729117626563137	0.04301944880777373	0.98856218359347	-4.542372113167311	MIR9-3HG
112694756	0.26277279472106496	6.937158391293804	2.1721314651133437	0.0430864660140106	0.98856218359347	-4.129021206078929	LOC112694756
105370573	-1.8687499503833727	-3.4425583386919656	-2.1717363431218555	0.04312043814682801	0.98856218359347	-4.569635715622289	LOC105370573
57419	1.1224093796524233	1.1345509353501735	2.171688744231449	0.043124532296954975	0.98856218359347	-4.506725567825396	SLC24A3
654433	-2.024038209205713	1.247638902453123	-2.171150057431635	0.04317089144586059	0.98856218359347	-4.494285131506205	PAX8-AS1
221481	0.9271911246227968	0.2025953914026794	2.1709239457275924	0.04319036409265499	0.98856218359347	-4.529434311301061	ARMC12
22900	-0.25085958369248385	5.590003624342149	-2.1707091647084824	0.0432088683818219	0.98856218359347	-4.182672158154356	CARD8
374443	-0.3341912099790587	5.425611926436921	-2.170572342056404	0.04322066000833996	0.98856218359347	-4.195021017920398	LOC374443
19	-0.435681314810644	4.228390234706751	-2.169899405325384	0.04327869775413486	0.98856218359347	-4.270034679517142	ABCA1
7316	0.3481076847738418	8.251822609639543	2.1690837352253243	0.043349141116073596	0.98856218359347	-4.079674305582049	UBC
9884	-0.6958632858552571	1.034575096908314	-2.1687405077934585	0.04337881443508991	0.98856218359347	-4.500541303022796	LRRC37A
164592	-1.757289290803656	-3.6663971004873703	-2.167689859102689	0.043469762452347814	0.98856218359347	-4.57151657030816	CCDC116
8936	1.586351201517893	-0.5064226802640932	2.16418287544782	0.04377460293792199	0.98856218359347	-4.543100940041371	WASF1
107985840	-1.8301384136863348	-3.035667566124955	-2.16337813938285	0.04384482864072906	0.98856218359347	-4.567891681347405	LOC107985840
157378	-0.38675195499825765	5.1302920350710455	-2.163265793946948	0.04385464070536892	0.98856218359347	-4.206740069393603	TMEM65
107987122	1.6160016011851082	-3.6769123611084695	2.163018931876775	0.04387620827747408	0.98856218359347	-4.568902570781041	LOC107987122
29968	1.2257910923300779	-0.3342853746310021	2.1629836357377394	0.043879292783095346	0.98856218359347	-4.536743522416542	PSAT1
10313	0.31860502871977125	5.682109932735915	2.1628148364716933	0.04389404677536444	0.98856218359347	-4.195857319772552	RTN3
5727	-0.5598286211702876	3.2186415600389178	-2.1622684798141028	0.04394183245515425	0.98856218359347	-4.359270867134436	PTCH1
283693	-0.9746687970437675	-1.28952073323556	-2.162249206845301	0.043943518983174154	0.98856218359347	-4.5574730682024045	ACTG1P17
101930071	0.8759513407559805	-0.6799825281562353	2.161503936223223	0.04400878106845907	0.98856218359347	-4.547781808343881	LOC101930071
375248	-0.33291950855088626	5.848344448418049	-2.1614167172060776	0.04401642447358508	0.98856218359347	-4.18103715537875	ANKRD36
127829	0.49560907020908873	2.8299379144625307	2.1611757186250555	0.04403755059596197	0.98856218359347	-4.3941819367181445	ARL8A
54793	-0.41100225568938775	4.561634898207044	-2.1611727764349964	0.044037808567833465	0.98856218359347	-4.258792157129046	KCTD9
64359	-1.5741984237635358	-1.5882077765410465	-2.160492241818356	0.044097515086671105	0.98856218359347	-4.559851675825782	NXN
346157	0.882974654657917	-0.17950669471451947	2.1593468225245265	0.04419817508792392	0.98856218359347	-4.536521646459313	ZNF391
8522	0.3073850317879909	6.036823158480466	2.158278714887705	0.04429222991277629	0.98856218359347	-4.176032678710807	GAS7
71	0.30036728992307005	9.331081828274057	2.158083963613997	0.044309398897429846	0.98856218359347	-4.056257588150997	ACTG1
2023	0.34700226993626515	7.478674459971073	2.1573147767123095	0.044377268687989004	0.98856218359347	-4.115484039686379	ENO1
54541	0.5692690666116018	5.061217924615106	2.15698554538953	0.044406347659364055	0.98856218359347	-4.242512591396478	DDIT4
100302221	1.4883188921490664	-1.3616129933767471	2.156686045878621	0.04443281571219726	0.98856218359347	-4.558777093314419	MIR1291
6323	-1.6266996765933477	-3.179337499134276	-2.1554991150616813	0.04453785155825928	0.98856218359347	-4.56296715048734	SCN1A
468	0.30849410851166414	6.909703122910592	2.1553884978283566	0.04454765201818593	0.98856218359347	-4.130360157035536	ATF4
109623451	1.4872818650990647	-3.3138865061400784	2.1552388469801813	0.04456091390927508	0.98856218359347	-4.567244458743801	SNORD157
283028	0.9818765745492054	-0.023328652958323527	2.1545942153748627	0.04461808164689149	0.98856218359347	-4.537854648884641	LOC283028
339855	1.826462709275376	-0.7510581086854982	2.1542642148674997	0.04464737291466615	0.98856218359347	-4.539014492636159	KY
23406	0.25093527355200607	6.94244688272291	2.1528762495718863	0.04477076272477604	0.98856218359347	-4.1383795498861025	COTL1
7020	-1.6737822188650773	-2.9362268363742783	-2.1522346211272505	0.04482790846439031	0.98856218359347	-4.567850893196808	TFAP2A
79747	-1.6292298494738442	-2.502837143334493	-2.1521932433560393	0.044831596001235555	0.98856218359347	-4.56584638364811	ADGB
100216546	-0.5316277680729264	3.1457397530533355	-2.1516570017476364	0.044879410247109744	0.98856218359347	-4.366087705886437	LINC01004
84299	0.8280360600144492	1.14556135727876	2.1507328134804586	0.04496192515760999	0.98856218359347	-4.505442300792047	MIEN1
105369402	1.2723422599412912	-0.2449317517509459	2.150394016953161	0.04499220880594591	0.98856218359347	-4.535246603372778	LOC105369402
84546	0.9020988968673522	0.06571412945633888	2.150183294877644	0.04501105378335391	0.98856218359347	-4.531852904824948	SNORD35B
6973	-1.6249372575326884	-0.9749287297200794	-2.149999646324928	0.04502748343475399	0.98856218359347	-4.554761584664423	TRGV1
2622	-0.9414345100810884	0.7246833034756403	-2.1499453716915764	0.04503234002424015	0.98856218359347	-4.501917261915946	GAS8
64581	0.43023465504181946	6.052715612474742	2.1498620599287364	0.04503979583680607	0.98856218359347	-4.176054887611482	CLEC7A
6331	-1.8760091978953384	-1.6807307194063215	-2.149544339021482	0.045068239944562966	0.98856218359347	-4.556270548808916	SCN5A
3988	0.4736676304508114	5.65157457981198	2.14894174476276	0.04512223248413744	0.98856218359347	-4.207591241830496	LIPA
22918	0.41599874124598646	6.783408863709689	2.148929000721132	0.04512337498910458	0.98856218359347	-4.145475216909136	CD93
29887	0.5265274554162804	4.3970299658612015	2.1480533420453582	0.0452019411270973	0.98856218359347	-4.277537196878782	SNX10
693206	-1.5645763153119843	-2.2314640026045964	-2.147759382380241	0.04522834383385369	0.98856218359347	-4.565242247701523	MIR621
107984516	-1.6875330879154982	-3.147525925124587	-2.1471854588138735	0.04527993272612454	0.98856218359347	-4.568745662564385	LINC02955
105369304	0.9166332399572779	-0.497350382315344	2.1459179516335904	0.04539405670804951	0.98856218359347	-4.5458803211586085	LOC105369304
28778	1.2312116111236997	-1.6200093748942508	2.1449111404581727	0.045484894960927766	0.98856218359347	-4.553824422691455	IGLV6-57
2	-0.7198505153257786	5.872590529165553	-2.144536927095018	0.045518700112575035	0.98856218359347	-4.1903159762889315	A2M
23461	-0.3559713521725145	4.6028819311614955	-2.143977048244398	0.04556932042358775	0.98856218359347	-4.249610980797092	ABCA5
11226	0.6522308681390814	4.2615322291126	2.143942091951371	0.045572482627526	0.98856218359347	-4.298468690945453	GALNT6
23759	-0.28737183671840416	4.866825977348423	-2.143480251213168	0.04561428028875793	0.98856218359347	-4.241866147270855	PPIL2
6533	0.3037862945422809	6.07833598292241	2.1409019643301757	0.04584826404005064	0.98856218359347	-4.178009200237456	SLC6A6
28742	-1.0687045895553546	-1.0851072992109487	-2.1408153414755584	0.045856144166405446	0.98856218359347	-4.55138234974818	TRAJ13
399975	0.9952619846429992	0.9732256315973989	2.138431392838721	0.046073498226798335	0.98856218359347	-4.508828967284041	LOC399975
105374600	-1.5247193733786468	-2.229478677546459	-2.1381370680929384	0.046100397987105524	0.98856218359347	-4.567094678886922	LOC105374600
949	0.791419344482209	1.0695341649835943	2.138030319377591	0.046110157803491834	0.98856218359347	-4.49526686609452	SCARB1
105379271	-1.5504019497065764	-3.5910102777859683	-2.1378219029361087	0.04612921831787933	0.98856218359347	-4.569035421221568	LOC105379271
28907	1.5216579643847388	-2.361079055323197	2.137277685447249	0.046179023026733323	0.98856218359347	-4.563417391596391	IGKV5-2
105370833	-1.4766772066612153	-3.174085425175564	-2.135720646969088	0.04632178795135931	0.98856218359347	-4.568495423495517	LINC03065
245812	-0.4302544953680165	2.376684782650905	-2.1354386900076365	0.04634768355105021	0.98856218359347	-4.439451333674132	CNPY4
130540	-0.38067150738642397	7.36531654246098	-2.1347687615624595	0.04640926427074523	0.98856218359347	-4.132856444832741	FLACC1
11162	1.3917740051333152	-1.2431346919484512	2.1341286476377763	0.0464681740119413	0.98856218359347	-4.55136024974522	NUDT6
8557	-1.8549554231047443	-3.3448165233328657	-2.1328393952212417	0.04658703078659696	0.98856218359347	-4.569285935089598	TCAP
55603	0.3559232313757512	4.65049131928115	2.132627421169079	0.04660659925203565	0.98856218359347	-4.258936790758162	TENT5A
222826	-1.4409887832105202	-3.496505382508398	-2.132389332154433	0.0466285874546548	0.98856218359347	-4.567963726862866	FAM217A
112268244	0.9184916901663093	0.16421634788369754	2.131765194743154	0.04668627317702352	0.98856218359347	-4.530557703687037	LOC112268244
958	0.776997341825518	1.9724413208003686	2.130209715624652	0.04683032075807926	0.98856218359347	-4.47544112916182	CD40
150142	1.146180003323345	-0.626749975516819	2.1301341786102017	0.04683732627252269	0.98856218359347	-4.545066327999343	ZNF295-AS1
105379854	1.5625394912859436	1.6973066278124027	2.129664388964572	0.04688091730281772	0.98856218359347	-4.467767797422447	LOC105379854
8773	0.4620664091090161	6.33471368939096	2.129397602574028	0.04690568842379298	0.98856218359347	-4.180243220920884	SNAP23
23765	0.28928112876976897	6.652885164964437	2.1293253517023825	0.04691239896841944	0.98856218359347	-4.156617539289831	IL17RA
486	1.3925708238002117	-2.468825435774402	2.1287812175701752	0.046962965350930044	0.98856218359347	-4.56274471395082	FXYD2
105370855	-1.632069632367167	-3.3618750740973016	-2.1282534888113482	0.04701205456783572	0.98856218359347	-4.57298045415246	LOC105370855
110006327	1.622544320716611	0.943455827585409	2.1264864414871147	0.04717676511430264	0.98856218359347	-4.514030097788759	ANKRD20A4-ANKRD20A20P
10097	0.257488545718636	7.906991369097609	2.1258730396365775	0.047234064388935675	0.98856218359347	-4.110359962049658	ACTR2
85453	0.8750559273921311	0.7152165811629522	2.1247379039501735	0.04734026707098673	0.98856218359347	-4.515846282093519	TSPYL5
107987401	-1.7487205960251353	-2.4493529809060073	-2.1246722770583384	0.04734641372601143	0.98856218359347	-4.5660920778953855	LOC107987401
10095	0.31967245826657376	7.438166634689645	2.124352879291976	0.047376339084792315	0.98856218359347	-4.135154167548518	ARPC1B
152217	0.4476571888630394	2.4806325501639392	2.1236330966293195	0.0474438408306453	0.98856218359347	-4.425586515812926	NCBP2AS2
64065	0.8068951334999038	0.7553898246898958	2.1234852493477496	0.04745771688418725	0.98856218359347	-4.522518480671382	PERP
102723444	-0.6224068389184083	4.076328236908701	-2.123439017073261	0.047462056724128635	0.98856218359347	-4.302306430138792	LOC102723444
78995	-1.0533574859452457	-0.6522669542376054	-2.1230481776775987	0.04749875938550278	0.98856218359347	-4.553001196940398	HROB
105376411	1.2749676896966857	-1.3247556856036782	2.1229324458764647	0.04750963239663997	0.98856218359347	-4.5516405254287005	LOC105376411
90	0.40567383143867053	3.4234237186441283	2.1227062078187697	0.047530894017851065	0.98856218359347	-4.354922383317505	ACVR1
107986596	-1.4184810362243683	-2.609850336612189	-2.1220709864537652	0.047590637746936296	0.98856218359347	-4.565410527855596	LOC107986596
414235	-1.71189110261412	-2.3788008168907377	-2.1219925606473686	0.047598018572375646	0.98856218359347	-4.5602367351542625	DIP2C-AS1
334	0.3433344491143897	7.326035899364846	2.1216045105713084	0.04763455414329514	0.98856218359347	-4.137825942060384	APLP2
85403	0.38680172078810315	5.006762021728647	2.1208503770422897	0.04770563005049789	0.98856218359347	-4.248165216655772	EAF1
105374836	-1.746902652851146	-1.917993575340497	-2.120787335481413	0.047711575985376536	0.98856218359347	-4.560888702085151	LOC105374836
102723686	1.3010491813523266	-2.0035156353799755	2.120744995236539	0.04771556979812221	0.98856218359347	-4.56045928518728	LOC102723686
5558	-0.35616260121245347	4.043922846772217	-2.120195729282523	0.047767407768312	0.98856218359347	-4.3049695415881315	PRIM2
91608	-1.6203443028868296	-3.1991718692627185	-2.1197004596237763	0.0478141936436997	0.98856218359347	-4.571674079649569	RASL10B
283446	-1.5603847473764385	-2.1302613710646088	-2.1195948205402955	0.04782417827852199	0.98856218359347	-4.562541607739821	MYO1H
50651	-1.5416661461027483	-3.2485917053082662	-2.1195374797916102	0.04782959871834825	0.98856218359347	-4.571016548212466	SLC45A1
54836	-1.455790552097901	-1.7371815899241085	-2.1187490820400314	0.04790418288249984	0.98856218359347	-4.562948013739718	BSPRY
107986985	1.4047713418373815	-1.7403641946826813	2.1180637835103755	0.047969099526466004	0.98856218359347	-4.56123169793161	LOC107986985
107987137	-1.8303113071372343	-3.426129366874371	-2.11769906496643	0.04800368101771792	0.98856218359347	-4.5670508840205	LOC107987137
105370658	-1.6922097631846227	-3.3978487471364325	-2.1170938597387985	0.04806111472920306	0.98856218359347	-4.5728708532693965	LOC105370658
113026	1.2657778604078866	-1.3194462704056578	2.1167565121797116	0.048093155973438675	0.98856218359347	-4.5508097937922445	PLCD3
1294	-1.2714966828136776	-0.5640338746104903	-2.1155851882544523	0.048204559044456995	0.98856218359347	-4.540783046409599	COL7A1
5683	0.5285377894598784	4.190527286838498	2.1146217137418453	0.04829636959173423	0.98856218359347	-4.300494812880928	PSMA2
104413890	-1.1171598352646874	-0.22475804276220207	-2.114347613385621	0.048322517938535516	0.98856218359347	-4.53561680977631	ZBTB20-AS3
79705	0.36821322599977035	4.111131795350102	2.114320903121797	0.04832506670494747	0.98856218359347	-4.303209399432342	LRRK1
105371129	-1.3018526221788833	-1.6767488576235454	-2.1133589071228878	0.048416944471256405	0.98856218359347	-4.556948150695899	LOC105371129
4481	0.6823934545189012	2.096244420848477	2.113354361805064	0.048417378959413164	0.98856218359347	-4.465594115627753	MSR1
59084	-0.7660770785346143	1.739673773654537	-2.111946349964046	0.048552141855756875	0.98856218359347	-4.4849523445717505	ENPP5
6557	1.9383698672976566	-2.4581021888337724	2.11109346587184	0.048633938305484015	0.98856218359347	-4.5652287471070645	SLC12A1
387733	-1.333463075144246	-3.4046644303563385	-2.1110527286726395	0.04863784836618208	0.98856218359347	-4.57031669332058	IFITM5
116362	0.7236265389020349	2.0970620234708117	2.110518517414422	0.04868914976568793	0.98856218359347	-4.468936429812687	RBP7
10226	0.42099336141909616	3.602763035298165	2.1102420456764985	0.048715719210523395	0.98856218359347	-4.356710304253741	PLIN3
85457	0.4181680522578839	3.340943315274889	2.110193925735569	0.04872034497121604	0.98856218359347	-4.377400386657952	CIPC
339894	1.5328285305637466	-2.809661557349723	2.1097315360583084	0.048764814744124606	0.98856218359347	-4.565478863150563	LINC00880
8351	0.4230843153433419	5.298834752228453	2.1087859121769066	0.04885587380844	0.98856218359347	-4.241458406970979	H3C4
100189222	-1.1352979587811396	-2.1226889075375897	-2.108345280790085	0.04889835723198063	0.98856218359347	-4.564020554196502	TRT-AGT1-2
54147	-1.2146657315337588	-0.648219807382373	-2.1079391042727393	0.04893754840913467	0.98856218359347	-4.544928844510778	BACH1-IT3
1395	-1.4001533452912003	-3.457304829939639	-2.1079027820238	0.048941054461041286	0.98856218359347	-4.568439054233937	CRHR2
60675	1.4070359635217182	1.1793865092746174	2.1072496574667783	0.04900413709261551	0.98856218359347	-4.494344191057143	PROK2
654817	0.5952618998720687	3.7273635218011383	2.1072189868164606	0.04900710125973511	0.98856218359347	-4.332977569878856	NCF1C
6229	0.27468359277012766	9.07766099193399	2.105639932644244	0.049159929207179355	0.98856218359347	-4.091404967252773	RPS24
195977	-1.7344472983146195	-3.0365404260228024	-2.104793011190444	0.0492420762328765	0.98856218359347	-4.568648555694285	ANTXRL
8303	0.4906037594828234	5.790254546951253	2.103906802224962	0.049328167354138176	0.98856218359347	-4.2110630487339655	SNN
150622	-1.7501458815343924	-3.8266457868025414	-2.1018854972443357	0.049525039256851734	0.98856218359347	-4.570871715026388	SILC1
29092	0.5637730113026997	2.0409601823323205	2.101476797136946	0.04956493256877082	0.98856218359347	-4.470012020344889	LINC00339
27299	1.075222818381075	-1.0377104663977825	2.1008537492590253	0.04962580453465582	0.98856218359347	-4.5537435706568115	ADAMDEC1
6164	0.380115333677602	7.744721706238897	2.100466885029106	0.049663635418701495	0.98856218359347	-4.130678718533396	RPL34
28655	-1.6564524273095906	-1.430664978829353	-2.100389951735707	0.04967116173117426	0.98856218359347	-4.560471083620962	TRAV27
50626	-0.3932005363895583	3.114768239818242	-2.099929936138994	0.04971618622902171	0.98856218359347	-4.381522400090779	ZFTRAF1
440311	0.8626207841997823	0.5229211906521055	2.0979615978992356	0.0499092578624321	0.98856218359347	-4.528373913629018	LOC440311
677770	1.3814330107911474	-0.6307353143036071	2.097438744457589	0.04996065806315222	0.98856218359347	-4.548987622385734	SCARNA22
105374465	-1.5501041326663754	-3.691658852356143	-2.095711071649873	0.05013084220809537	0.98856218359347	-4.573371404359815	LOC105374465
100189267	-1.7006710730455366	-3.790123968302838	-2.095614101785822	0.05014040977531896	0.98856218359347	-4.572258078927732	TRC-GCA15-1
101927057	1.3673292477100227	-2.0076233022097516	2.0954212603605233	0.0501594414668839	0.98856218359347	-4.55886390054193	LOC101927057
26164	-0.5078689518295998	2.8303488323492756	-2.0944128992253015	0.050259064256436774	0.98856218359347	-4.405087311955258	MTG2
158431	-0.3318866900694726	4.201640903728713	-2.0942744067955332	0.05027276086180602	0.98856218359347	-4.301364684172551	ZNF782
226	0.2511835504138853	6.977687463518032	2.092990765752882	0.05039987138092478	0.98856218359347	-4.166345467166885	ALDOA
3613	0.7726267113771426	2.2400061438537002	2.0912173049839256	0.05057596492583548	0.98856218359347	-4.473233397705661	IMPA2
55850	0.8008089521232198	0.4902335263036811	2.0899307322387166	0.050704062412206895	0.98856218359347	-4.529373565575728	USE1
110006322	0.9425722407866352	0.6976707027902307	2.089079103705976	0.05078901639806687	0.98856218359347	-4.521318963839339	PKD1P5-LOC105376752
1509	0.3431799399387687	6.615790074087862	2.0881508737035004	0.050881758652942526	0.98856218359347	-4.186784734399347	CTSD
106479524	-1.2760932670099407	-3.723620207854087	-2.0876168478287633	0.05093518430322593	0.98856218359347	-4.570112813109375	RN7SL832P
83643	1.5799662237232517	-2.0339232062463317	2.0875430271553292	0.05094257355631115	0.98856218359347	-4.562137024875986	CCDC3
5660	0.3633064929870091	9.035551093017046	2.087279103423237	0.05096899956490171	0.98856218359347	-4.104601974235523	PSAP
541565	0.7957250153328848	1.0573920116631663	2.087051223356622	0.05099182660517631	0.98856218359347	-4.513951393157744	C8orf58
1870	-0.6886904944222438	5.993613313098935	-2.086005108806102	0.051096736160138496	0.98856218359347	-4.218558385385251	E2F2
10380	0.6659009955092023	2.5404662036231818	2.0858636279933367	0.051110939559503576	0.98856218359347	-4.449363667073197	BPNT1
7803	0.29708731569242275	5.466492934518276	2.0854667248764502	0.051150804151683715	0.98856218359347	-4.229214892397175	PTP4A1
105378715	-0.5127909797718435	2.280076478989071	-2.0847815897299995	0.05121968479243165	0.98856218359347	-4.448084063376479	FAF1-AS1
5634	0.4073017207264442	3.1412418948188106	2.0844519749285637	0.05125285282103712	0.98856218359347	-4.388889882489122	PRPS2
107985551	-1.506517875854176	-3.3146386966752335	-2.0838291661226616	0.05131557709136546	0.98856218359347	-4.5727982759251	LOC107985551
403341	0.2657350486174668	4.699891202078638	2.083817493553242	0.051316753321716986	0.98856218359347	-4.273665211732893	ZBTB34
3684	0.3374994898483683	6.121306374445879	2.083715077168997	0.051327074740966414	0.98856218359347	-4.208435968018147	ITGAM
145581	-1.2933666509176316	-3.416660475878772	-2.083588434287923	0.051339840282019086	0.98856218359347	-4.570348272565554	LRFN5
64651	0.6813935463143554	4.945814986241507	2.083570871218665	0.05134161085792357	0.98856218359347	-4.263607291456747	CSRNP1
219537	0.9604788470435233	-0.43602358914294226	2.083020669524903	0.05139710604637224	0.98856218359347	-4.542687569486893	SMTNL1
107985725	-1.5534517660021885	-1.6893459351444446	-2.0828863537505535	0.05141066183330247	0.98856218359347	-4.560002304335671	LOC107985725
2823	1.2436974349171745	-1.0765238843773874	2.0821854040369985	0.051481457567860905	0.98856218359347	-4.5514182740836935	GPM6A
2917	-1.3135651294097728	-2.880347031612038	-2.0821416475721595	0.05148587988545266	0.98856218359347	-4.567150301035118	GRM7
3118	-1.7328466709696468	-3.6819813983480514	-2.0816790870392277	0.05153265035523364	0.98856218359347	-4.573765036638354	HLA-DQA2
253769	-0.4557925726260339	2.8813972202947777	-2.0816473588509266	0.05153585986876133	0.98856218359347	-4.396150348924124	WDR27
55340	-0.4164016220461173	6.4418765140857035	-2.081432873964118	0.05155756116443282	0.98856218359347	-4.188296021305968	GIMAP5
101927712	-1.4452227115001777	-3.930078112267313	-2.080820475694804	0.05161956835592501	0.98856218359347	-4.572623113798896	LOC101927712
3772	1.5079421044774186	1.288257129467838	2.079813226215795	0.05172170231156311	0.98856218359347	-4.499763761621394	KCNJ15
107984504	-1.744813145644887	-2.165622740987235	-2.079601708307694	0.05174317321786879	0.98856218359347	-4.563242812099214	CPNE8-AS1
101928896	1.3651983173588134	-3.45570796544757	2.0790249765398157	0.05180175750765264	0.98856218359347	-4.56934327471896	LOC101928896
55073	-1.9231509756288845	-3.2007444448540547	-2.0777809396679006	0.05192833100617973	0.98856218359347	-4.572135034647142	LRRC37A4P
284904	-0.773885600604616	1.8931288881364734	-2.0777113785277743	0.05193541670388409	0.98856218359347	-4.479498319501375	SEC14L4
388325	0.3585042472327089	4.652206159966618	2.076994125484683	0.05200852920958573	0.98856218359347	-4.288220559707856	SCIMP
105373167	-1.551738823282488	-2.812960140781064	-2.07666547293402	0.05204206120490225	0.98856218359347	-4.568492432131477	LOC105373167
105372061	-1.4853259728158248	-3.8686622306993317	-2.0761073281237157	0.05209905283163782	0.98856218359347	-4.573099639292691	LOC105372061
151888	0.4067975190986486	4.066252973981257	2.0760114674976635	0.05210884674882237	0.98856218359347	-4.312553107295808	BTLA
101928512	-0.5856038124470904	3.6839284668098267	-2.075825064442456	0.05212789600206763	0.98856218359347	-4.359594254687677	LOC101928512
155382	-1.6646687414908006	-3.3230074321435965	-2.0756086475160287	0.052150020394885935	0.98856218359347	-4.570438281453358	VPS37D
84270	0.40497156033958337	3.797876414983319	2.0755408226704457	0.05215695590580887	0.98856218359347	-4.348985252632488	CARD19
2534	-0.25156141950211186	7.523018275699674	-2.075156941779723	0.052196225839706935	0.98856218359347	-4.152478070716734	FYN
100506334	-0.563522117018147	2.7207745909591754	-2.0750737869749103	0.052204735866650843	0.98856218359347	-4.413190549481178	LINC00649
105372160	0.8045063593700856	0.64697769853745	2.0750592816268907	0.0522062204663205	0.98856218359347	-4.523348125379981	LOC105372160
162655	-0.43625665621703913	2.310636158095893	-2.0742251630318	0.05229165548567847	0.98856218359347	-4.440407763361277	ZNF519
10367	0.30452787297171646	4.252917748196761	2.07364837799796	0.05235080694395421	0.98856218359347	-4.3119640767710274	MICU1
101929866	1.1742723251330007	-0.514461387312471	2.0727532285061225	0.05244272774857422	0.98856218359347	-4.541368494477501	LINC02597
693224	-1.6689681766421325	-3.5042258294697075	-2.0726513487512035	0.05245319879117205	0.98856218359347	-4.5728484852373	MIR639
105378199	-1.4156376933499577	-3.7961874609875887	-2.0720015707664725	0.052520026469470134	0.98856218359347	-4.572201680319757	LOC105378199
105372826	-1.3685206861333445	-2.563014953159973	-2.071648950395481	0.052556324624752626	0.98856218359347	-4.570198046415818	LOC105372826
100289388	-1.0861743695157389	-0.6289280177243814	-2.0708738246330354	0.05263619455638875	0.98856218359347	-4.548434774694382	KCTD21-AS1
165631	-0.3983793643056037	5.554498435682118	-2.0701421831684543	0.052711684507715253	0.98856218359347	-4.225882113493587	PARP15
6934	0.5606070667687715	3.1012539715686787	2.07006348824589	0.05271980999149691	0.98856218359347	-4.389751814761083	TCF7L2
57677	-0.3290728681738031	3.71048363043991	-2.0700113478964743	0.05272519426083185	0.98856218359347	-4.340510765968216	ZFP14
79104	1.1734793107338901	-1.1653512671813624	2.0697027180974654	0.05275707507904533	0.98856218359347	-4.554408406727597	MEG8
28589	1.4746992984229295	-1.134739107990583	2.0694256666557185	0.05278570876552541	0.98856218359347	-4.5562903881113375	TRBV7-9
105369171	-1.1439545395358732	-1.358377525990993	-2.0682709180756875	0.05290520519347712	0.98856218359347	-4.556528988606246	LOC105369171
135138	-1.5737472774726535	-2.072395285409565	-2.0663861261423757	0.05310077392507031	0.98856218359347	-4.565302278051433	PACRG
22998	1.0067107210217912	-1.3302589720439866	2.066205056539466	0.05311959633421573	0.98856218359347	-4.557399296126257	LIMCH1
90196	0.3975575981073365	3.5556597889946358	2.0657513963466987	0.053166781359364285	0.98856218359347	-4.358011575598376	SYS1
6727	0.264286142929004	5.662641869513063	2.065604645505032	0.05318205296685455	0.98856218359347	-4.232424129581707	SRP14
729737	0.8054430134949677	1.4001371294495328	2.064921692935278	0.05325317651378419	0.98856218359347	-4.499864343018333	LOC729737
91147	-0.6031714269104074	1.6093305989278834	-2.0643862739106487	0.05330899583596575	0.98856218359347	-4.482030198082797	TMEM67
28705	-1.2081177642422662	-2.3124405219383672	-2.064105112857445	0.053338329037354554	0.98856218359347	-4.567139498336759	TRAJ50
28707	1.1162794262696676	-1.7489243686792728	2.0640194685210114	0.053347267107981496	0.98856218359347	-4.55951381435477	TRAJ48
7779	0.30395008849693284	4.6934732232201215	2.062366482061267	0.05352004254257975	0.98856218359347	-4.288350191101662	SLC30A1
727676	1.1194021927992017	-1.1893278129497284	2.061029012079028	0.053660209059675126	0.98856218359347	-4.554664791629922	SNORD118
106144599	-1.3603434760154798	-1.490542720786155	-2.0606322045210708	0.053701858137150914	0.98856218359347	-4.5598009122055485	LINC01259
3643	0.37671612534472576	4.429831029566117	2.0604939643587636	0.053716374736622725	0.98856218359347	-4.303559174429114	INSR
283383	0.6999434131717113	1.1836154428501913	2.0602096962958925	0.05374623686591693	0.98856218359347	-4.5050783921700575	ADGRD1
3087	0.4315722816015457	2.982732020747579	2.0590739213857145	0.05386569880601653	0.98856218359347	-4.404937513235525	HHEX
4208	0.2830880271822531	6.131771632056471	2.059045317904263	0.05386871044241916	0.98856218359347	-4.217123795659733	MEF2C
22889	-0.3033170941837815	5.0990098814924	-2.05881941516162	0.053892500895437	0.98856218359347	-4.263497947590482	KHDC4
101930091	-0.844029942018669	0.1798377465108488	-2.058589081342657	0.05391676776770404	0.98856218359347	-4.530217978701952	LOC101930091
107984128	1.5694575798716732	-1.2376484949959903	2.05791497056087	0.053987845579532207	0.98856218359347	-4.555889985943289	LOC107984128
51808	-0.3842455870808479	4.110660420099687	-2.0578474109975504	0.05399497368021549	0.98856218359347	-4.321169101244409	PHAX
340024	-1.599342134527346	-0.5526450158117451	-2.0576312521870297	0.054017785958389054	0.98856218359347	-4.547268092558528	SLC6A19
105375112	1.9275816464110531	-2.774844739300997	2.0565415793362885	0.054132916950169266	0.98856218359347	-4.570432688546439	LOC105375112
102465668	1.1163835826246036	-2.174207640007005	2.0564975667392695	0.05413757181806202	0.98856218359347	-4.559798910985077	MIR7111
137392	-0.6423575753569559	2.6743363412686842	-2.0562874030195952	0.05415980417340884	0.98856218359347	-4.407861959758854	CIBAR1
100379345	-1.433939799307561	-2.2024865858522644	-2.0554911053672322	0.054244116035276596	0.98856218359347	-4.564713003827917	MIR181A2HG
105377402	-1.3782539921905212	-2.7723157867201973	-2.0545538524472464	0.05434350402181574	0.98856218359347	-4.5696726155020135	LOC105377402
3746	-1.2959952049084762	-1.3764589234536568	-2.0542514657940734	0.054375604704127244	0.98856218359347	-4.559741322138978	KCNC1
143678	-1.3648599716630696	-2.7493665531360687	-2.0539351073348753	0.054409206922366095	0.98856218359347	-4.568229228874934	FREY1
3055	0.35611895867709364	6.538524738172791	2.053830091190228	0.05442036542316291	0.98856218359347	-4.200668425913193	HCK
107984969	-1.4401850909704204	-1.6174677338179746	-2.0538187885896924	0.05442156650521439	0.98856218359347	-4.564536260795252	TMEM11-DT
100996307	1.165999896303647	-1.9844522974278753	2.0535188090210803	0.05445345287783151	0.98856218359347	-4.561390490389216	LIPE-AS1
26246	-1.295326701616691	-1.940730063320549	-2.053253654320078	0.054481651575558954	0.98856218359347	-4.5651834131520515	OR2L2
51144	0.39520757948933705	3.5272338256470714	2.0531159285963447	0.054496303644579504	0.98856218359347	-4.380204006995538	HSD17B12
7295	0.3696628215671791	3.693945920750839	2.0513647294021693	0.05468291682240004	0.98856218359347	-4.3671805583800385	TXN
105375630	-1.7411545095739394	-3.6136291641974716	-2.047765239151539	0.055068301392615066	0.98856218359347	-4.571859679654404	LOC105375630
10128	0.3422339787167523	5.699080351326552	2.0474039810759375	0.05510711498132029	0.98856218359347	-4.2434800702099995	LRPPRC
105370540	-1.5927767439277343	-3.735616253376521	-2.046657445145073	0.055187401037139504	0.98856218359347	-4.5733499950356356	LINC02290
11116	-0.3003874935271007	4.592116134147707	-2.046404795371991	0.05521459608969566	0.98856218359347	-4.296661198295454	CEP43
107985295	-1.562419970902293	-3.30535464045273	-2.046173483971314	0.055239504891627184	0.98856218359347	-4.5739844130320915	LOC107985295
221935	1.2707091076628794	-1.4626211068336292	2.0460241714551524	0.05525558901343894	0.98856218359347	-4.557829036405456	SDK1
79135	0.8864748997363614	0.6534775251321492	2.0460064693727884	0.055257496182825064	0.98856218359347	-4.529667727021202	APOO
105374310	-0.5710625425353997	1.6596955819136918	-2.0457395728073746	0.05528625801598984	0.98856218359347	-4.4846616390424074	LOC105374310
91392	-0.6159446841243221	1.0495939974036521	-2.0447293711858383	0.05539524364686423	0.98856218359347	-4.505276320952088	ZNF502
3977	-1.4737009770908136	-3.8686622306993317	-2.044172801067944	0.055455371964348334	0.98856218359347	-4.574097393846992	LIFR
114818	-0.7274476153475845	1.1499102396834757	-2.0434211056575036	0.055536673793143074	0.98856218359347	-4.507081330401393	KLHL29
574444	-1.4545968723635632	-3.027921592870283	-2.0428888783768024	0.05559430336400558	0.98856218359347	-4.573521564314174	MIR491
8676	0.3427552147492854	5.832482295084784	2.0428270343390222	0.0556010033315529	0.98856218359347	-4.236823005566402	STX11
134728	-0.45476111280852427	2.2343184964553156	-2.0427022331634306	0.05561452607269476	0.98856218359347	-4.447430706847098	IRAK1BP1
105376137	1.4434870066078949	-2.8232737057335764	2.042077957288752	0.05568221355196636	0.98856218359347	-4.567168904548601	LOC105376137
2799	0.3886396995750996	6.958122846604505	2.0420619363491808	0.05568395160870523	0.98856218359347	-4.190698495251669	GNS
5583	-0.23641570505708742	7.274610546580938	-2.041593098420939	0.05573483588652201	0.98856218359347	-4.179097291939724	PRKCH
6689	0.58816984389511	2.120465295556292	2.0411631247860083	0.055781538955898435	0.98856218359347	-4.461275696644955	SPIB
9590	1.0205883240724811	-0.4451538801764457	2.040939361378844	0.05580585774247201	0.98856218359347	-4.541914012688503	AKAP12
10715	-1.4727745458138124	-2.2066896049592533	-2.0408808698452	0.05581221622447362	0.98856218359347	-4.5654163279678475	CERS1
105376412	1.1443239613314187	-2.7847436864535284	2.040786968005302	0.05582242544617705	0.98856218359347	-4.564969453360079	LOC105376412
950	0.31325336307575213	4.83436775431732	2.040725291275778	0.05582913199634838	0.98856218359347	-4.2787070571773045	SCARB2
284759	0.34123387621916246	4.146364287810625	2.0400904601530345	0.05589820392266978	0.98856218359347	-4.332211634177526	SIRPB2
2176	-0.49379715017863957	2.0004268872084356	-2.0400221582875515	0.055905640000045116	0.98856218359347	-4.476087245366591	FANCC
606500	1.1228292097984929	-0.5457575307314612	2.038899953222538	0.05602794305487502	0.98856218359347	-4.548485420661899	SNORD68
3109	2.2491363806084728	-3.284576091571927	2.0387322975985795	0.05604623561983882	0.98856218359347	-4.573797777876966	HLA-DMB
5627	0.8772138411259411	4.459782018199523	2.036332655538598	0.0563086460500923	0.98856218359347	-4.329624634266441	PROS1
105376093	-1.2836807035630644	-1.135970193583222	-2.036264867543255	0.05631607498638139	0.98856218359347	-4.551122446911264	LOC105376093
366	0.43041224567447234	4.690126171104226	2.0362044437149693	0.056322697622409004	0.98856218359347	-4.291920752410079	AQP9
116115	-0.5528570864116078	1.250271951886484	-2.0354375211886895	0.05640681565323958	0.98856218359347	-4.5077154043368886	ZNF526
54942	0.4491480734135318	2.367511045213671	2.0351258163116377	0.05644103657421718	0.98856218359347	-4.451306584596594	ABITRAM
1429	-0.5124639002256464	2.629525675861509	-2.0348581953333342	0.05647043260585088	0.98856218359347	-4.424579321622475	CRYZ
4332	0.4290781566052715	6.951891609824583	2.03452840797195	0.0565066760848988	0.98856218359347	-4.189751519183641	MNDA
112479	0.7543194756434195	1.3976025402629997	2.0342886212567692	0.05653304168704177	0.98856218359347	-4.508597928335025	ERI2
6809	0.4325427337533929	4.4042719477670085	2.0339539507678577	0.0565698586992741	0.98856218359347	-4.307215960089757	STX3
3489	1.400917537215335	-3.1549965609301016	2.0330650746804837	0.056667748579171416	0.98856218359347	-4.5705810114510586	IGFBP6
6692	0.7579142810839083	1.9678025172479316	2.032791753124009	0.0566978795014384	0.98856218359347	-4.484549995868947	SPINT1
374393	1.0881766187081727	0.3902790051881143	2.0311844180919483	0.056875363879972295	0.98856218359347	-4.524331912762684	FAM111B
3690	0.8889666243807257	7.838315153221183	2.0310724670632743	0.05688774429558817	0.98856218359347	-4.177837815380864	ITGB3
100302218	-1.183544115029021	-2.9518180015788653	-2.0303944714572677	0.056962774175002305	0.98856218359347	-4.570443009186923	MIR1285-1
114004351	-0.33999147166913835	3.5388526514896452	-2.0295506285578857	0.05705628184577513	0.98856218359347	-4.3683116926204155	PARGP1-AGAP4
4094	-0.37749274982785597	4.65203463113623	-2.0292676084734396	0.05708767471099253	0.98856218359347	-4.298083097844005	MAF
10669	-1.3581984881469862	-2.226258114008706	-2.0286100404320933	0.05716067283169225	0.98856218359347	-4.565203322967461	CGREF1
101409261	1.195656065739767	-1.3344554312507917	2.0274361341010048	0.05729119971653308	0.98856218359347	-4.557428456692334	OGFR-AS1
79844	-0.8539647759284461	-0.581261274927879	-2.0273887231811294	0.05729647697703355	0.98856218359347	-4.540616334624465	ZDHHC11
338817	-1.3036486229070374	-1.1148487226973365	-2.0273735995183593	0.057298160468329244	0.98856218359347	-4.554447730467888	LINC01252
7562	-0.2955658262798533	4.781305668183569	-2.0272913567613586	0.05730731610422724	0.98856218359347	-4.283266214344597	ZNF708
104326055	1.0843643525640672	-1.9185480828044614	2.0269701381931045	0.05734308822215219	0.98856218359347	-4.5631062849159685	APOA1-AS
100528016	0.28419035043705687	4.710629702619941	2.0268715214324278	0.05735407458909837	0.98856218359347	-4.295858325703991	TMX2-CTNND1
124641	0.4683840898410101	3.184305914400728	2.0268363709382036	0.057357990975875996	0.98856218359347	-4.397743914096602	OVCA2
598	-0.5397502332182746	9.93809798937059	-2.0268094355821096	0.05736099221380526	0.98856218359347	-4.124291037266778	BCL2L1
10219	-0.5071091524751319	5.302733535575632	-2.025492223246979	0.057507933451773366	0.98856218359347	-4.266547578596421	KLRG1
51225	-0.3748244857186145	3.226444511507824	-2.0252584774042863	0.057534044253080334	0.98856218359347	-4.401059960664064	ABI3
729515	0.4110261026196973	2.5835315473260576	2.025231668980605	0.05753703959516108	0.98856218359347	-4.441844646987313	TMEM242
6156	0.2947865190603043	9.081859422961713	2.0251125224860904	0.05755035369437003	0.98856218359347	-4.140307308332435	RPL30
107984757	1.2242659639605367	0.39206098950558355	2.0249874770669756	0.05756432995336893	0.98856218359347	-4.532676852780552	DUT-AS1
51434	-0.2771250487048684	4.22003253854618	-2.0235069935176626	0.057730035026842395	0.98856218359347	-4.32666349854539	ANAPC7
253190	0.704321970700239	3.9486668014135238	2.02263175621654	0.057828198791546125	0.98856218359347	-4.378609408364273	SERHL2
8330	0.6038163455365955	3.3412877908818652	2.021116948549885	0.05799844947327328	0.98856218359347	-4.39800560195747	H2AC15
23438	-0.29254598098165907	3.8482836132387694	-2.0208032477353153	0.05803376289077812	0.98856218359347	-4.34390057912506	HARS2
56975	0.8926957878153121	1.9343353055563632	2.019477604508233	0.05818320459978386	0.98856218359347	-4.477361560876541	FAM20C
51666	1.7803693470582305	-3.3026041947274902	2.0187625795133997	0.05826395396649828	0.98856218359347	-4.571326075310811	ASB4
53836	-1.4032542737107163	-3.7263321971540173	-2.017962470547066	0.05835443147982614	0.98856218359347	-4.573257259723809	GPR87
5884	0.9687071156946346	0.125014515780586	2.017677864469495	0.05838664559736656	0.98856218359347	-4.542548861438461	RAD17
107985414	1.4481740570942887	-2.5413926889079037	2.0176219111275864	0.05839298074859896	0.98856218359347	-4.568467251864052	LOC107985414
390075	-1.318107960218942	-3.930078112267313	-2.016534937882219	0.05851617271096526	0.98856218359347	-4.573382832945457	OR52N5
6748	0.3265177184765564	4.735650751417331	2.015597338934176	0.05862262293230848	0.98856218359347	-4.302781807129332	SSR4
107986476	-0.935296903101176	-0.25069478253126054	-2.01522322904778	0.058665146014347	0.98856218359347	-4.5475143945416425	LOC107986476
105378591	-0.9896478755864422	-3.7442992519394434	-2.0149620670728496	0.05869484733294962	0.98856218359347	-4.570632942698954	PRKCZ-DT
9597	0.9559994903563962	-0.16057187489241834	2.0147107042348837	0.05872344697915838	0.98856218359347	-4.548569116682175	SMAD5-AS1
9910	-0.31094428378171557	8.54079869874915	-2.014504169534079	0.05874695552426431	0.98856218359347	-4.153911590723408	RABGAP1L
10430	0.5786707514937217	2.874027379537321	2.014311116339599	0.05876893719968961	0.98856218359347	-4.427672263427837	TMEM147
57610	-0.5271941806795342	6.168547642049152	-2.013204541416604	0.05889507811359895	0.98856218359347	-4.238260523116838	RANBP10
23385	0.29967746605268175	4.678334000645907	2.0117636813392523	0.05905968943675644	0.98856218359347	-4.305263674836798	NCSTN
101928864	-0.5924889163627628	0.5871815317267872	-2.011727070525873	0.05906387742409409	0.98856218359347	-4.517089273597021	LOC101928864
9906	-0.5217548189940109	3.087318172048304	-2.0110588735027854	0.059140360749725646	0.98856218359347	-4.395731448264674	SLC35E2A
10071	-1.533468177933747	-2.140320977401365	-2.0104543657073375	0.05920963068605419	0.98856218359347	-4.566482792973286	MUC12
80746	-0.37542533085746665	3.105622290628936	-2.0103780426121216	0.059218381650691425	0.98856218359347	-4.399568577554407	TSEN2
9741	0.3610963590887515	4.504374359247573	2.0099884447427714	0.05926306980868187	0.98856218359347	-4.316967571006714	LAPTM4A
664	0.5398549191811317	2.399835392583239	2.0094913611934526	0.059320130893959176	0.98856218359347	-4.458330405322923	BNIP3
10561	0.5084866310775524	4.611774855833468	2.008800108002365	0.05939956305148999	0.98856218359347	-4.296645984153319	IFI44
55331	0.31647143702044556	4.786641627929987	2.008797455270366	0.05939986806175433	0.98856218359347	-4.295918308260322	ACER3
777	1.3660297628737306	-1.5637373585530026	2.008427605976791	0.0594424069811809	0.98856218359347	-4.5576779517568715	CACNA1E
2059	1.0341593950305445	1.1788002882662414	2.0078018896917533	0.059514437210503236	0.98856218359347	-4.5147873019495295	EPS8
79961	-0.2914864085148565	5.698342105048033	-2.007439840052361	0.05955615085277518	0.98856218359347	-4.257756383999477	DENND2D
79724	0.6454630209219545	1.7679595276924525	2.0071283415001298	0.059592061241592685	0.98856218359347	-4.497927496041252	ZNF768
3309	0.2744795377534919	6.535850188574683	2.006160513331506	0.05970375911297315	0.98856218359347	-4.221547120430437	HSPA5
107985915	-1.4553831011772695	-3.2812335396851813	-2.005976795983544	0.05972498329749037	0.98856218359347	-4.572188583744387	LOC107985915
1846	0.848864907441328	0.04286588537629429	2.005033661891259	0.05983404673552997	0.98856218359347	-4.539998935617504	DUSP4
493754	0.391228219498613	3.3031285651988456	2.005030760722607	0.059834382500435365	0.98856218359347	-4.395247857358578	RABGEF1P1
58191	0.5303450843404685	2.9438955898332755	2.0044370423667073	0.05990313170776531	0.98856218359347	-4.4320385328605525	CXCL16
10221	0.8748812693899346	4.234209437639556	2.0020976568287847	0.060174709643160185	0.98856218359347	-4.3349202500807396	TRIB1
57628	-2.1964921147402516	-2.5032551642749445	-2.001928873630343	0.060194346245871826	0.98856218359347	-4.571043008705813	DPP10
157695	0.6070796963514966	2.798847906528981	2.0010625999186056	0.060295220898297475	0.98856218359347	-4.4499666712109125	TDRP
93	-0.42631164233379426	3.013373055063856	-2.0010439845836903	0.06029739025457989	0.98856218359347	-4.408252400579294	ACVR2B
105379504	-1.3678400755984161	-3.5585203916115735	-2.0008588648662418	0.060318967172340636	0.98856218359347	-4.571928351478382	LOC105379504
81610	-0.871346984231285	-0.09930480932362275	-2.0006597713574483	0.06034218055652974	0.98856218359347	-4.543498095375998	FAM83D
64757	0.6668175568611581	2.6876172069125057	2.000451985114292	0.06036641601853501	0.98856218359347	-4.458723814460656	MTARC1
9717	0.9441788267889255	1.8837665174191818	2.0000660476458676	0.06041145358603257	0.98856218359347	-4.506875853080947	SEC14L5
6414	1.0289180903338506	0.27611006568355306	1.9994268344625876	0.06048611384851416	0.98856218359347	-4.533703711962492	SELENOP
829	0.2462090540875881	7.206016926575022	1.9990849868930518	0.06052607568292833	0.98856218359347	-4.202197465177082	CAPZA1
100130231	-0.46489010407948506	4.999589067535178	-1.9989452680445856	0.060542415571484605	0.98856218359347	-4.280042590244861	LINC00861
5649	-1.2159150223386925	0.4094637324462067	-1.9988110803174413	0.06055811232843568	0.98856218359347	-4.538675628894729	RELN
26292	0.3503470974041414	3.5048453078946897	1.9984871326447415	0.06059602150457973	0.98856218359347	-4.3855031537891636	MYCBP
9896	0.2879742693410181	4.306888057313412	1.9970428380760183	0.060765295562629953	0.98856218359347	-4.3344072899965	FIG4
105379099	-1.5737133031680388	-3.1885479135762087	-1.9968418265710461	0.060788888070166025	0.98856218359347	-4.573305530984417	LOC105379099
107985946	0.4646034793861351	2.3370659656306936	1.9967109962654694	0.06080424789622649	0.98856218359347	-4.453716369043233	LOC107985946
102723798	-1.1065029877236723	-0.5956093508811071	-1.9965929055559755	0.060818115047424265	0.98856218359347	-4.549741862973518	LOC102723798
221472	0.36577911392042317	4.934556060783901	1.996301366295893	0.06085236204901	0.98856218359347	-4.298920607590164	FGD2
2970	0.7357430728362306	2.949532675123852	1.9952247805573373	0.06097897799273978	0.98856218359347	-4.450730448903507	GTF2IP1
2145	-0.22874720336672105	6.166680656989727	-1.9945211393956148	0.06106185993556003	0.98856218359347	-4.24022092558183	EZH1
55229	1.490573647091343	-2.6152356701439268	1.9941758001899497	0.061102574391093956	0.98856218359347	-4.567683531969143	PANK4
7307	-1.6495080004995646	-1.8542609928962879	-1.9939984846080518	0.06112348881793294	0.98856218359347	-4.56190926317155	U2AF1
105372814	-1.3141130127855432	-2.776438322281361	-1.993873867798459	0.06113819124724209	0.98856218359347	-4.572169991937744	LOC105372814
650	-1.1914903030470017	-3.909399068181957	-1.9936678017074843	0.06116251010679369	0.98856218359347	-4.5732823547463255	BMP2
10940	-0.5035170372000479	1.8582645316654112	-1.9935273480288975	0.061179090694836284	0.98856218359347	-4.484163143537684	POP1
715	1.2424161439673855	-1.1066958615654965	1.9935210992634302	0.061179828456575235	0.98856218359347	-4.559074586633839	C1R
93663	0.4871183852874079	5.552865120526551	1.9928398196890982	0.06126031170097279	0.98856218359347	-4.274284331611595	ARHGAP18
11213	0.3459465843224745	6.712293056406193	1.99141454181489	0.06142899442266517	0.98856218359347	-4.225418929194824	IRAK3
54732	0.29922579525834436	4.383850379114264	1.9913504977940633	0.061436583841869785	0.98856218359347	-4.338273805511772	TMED9
200539	-0.4895442959516443	1.6254269387872615	-1.9905515319410958	0.06153133445917492	0.98856218359347	-4.489297539716325	ANKRD23
50856	0.4875860845231563	3.4687216912423007	1.9903973333770977	0.06154963617300869	0.98856218359347	-4.393855773110894	CLEC4A
340061	0.43356304874142326	3.5380655509114383	1.9903689444201103	0.06155300616887109	0.98856218359347	-4.394789011318113	STING1
79856	0.25297529130925245	5.859077344361925	1.9899675693911292	0.061600670281583204	0.98856218359347	-4.257385468011472	SNX22
100137047	-0.45545207460174586	2.7139898183596314	-1.9891882061852637	0.06169331570587242	0.98856218359347	-4.424291902469795	JMJD7
401472	0.7682651796069484	0.0035116458292472163	1.9885216569398896	0.06177264956012084	0.98856218359347	-4.543960718021183	GASAL1
7010	-1.6125256284442817	-3.277802615080971	-1.9880534653232995	0.06182842916012996	0.98856218359347	-4.575437993251291	TEK
171024	-1.3119487541113046	-0.13558986917659896	-1.9879126734846866	0.06184521169407175	0.98856218359347	-4.544182560921539	SYNPO2
7431	0.3410798076231103	9.047878260046456	1.9878611558887131	0.061851353664644795	0.98856218359347	-4.159644480635824	VIM
105377006	-0.5997906979158285	1.713050870971278	-1.9874447879855626	0.06190101344296262	0.98856218359347	-4.499481849747996	LINC02084
170685	-1.1419233916516962	-1.46342129736313	-1.9869240001492128	0.061963177537869576	0.98856218359347	-4.556881115305461	NUDT10
107985184	0.7463392683121219	-0.16938789191026338	1.9867410432213417	0.06198502954628518	0.98856218359347	-4.544994543095954	LOC107985184
10319	-1.3056090515361736	-1.8585477235353938	-1.9854359717313874	0.06214110493052099	0.98856218359347	-4.562535997400471	LAMC3
81567	0.5380843030994296	5.321845183537084	1.9844970328739318	0.06225361151008634	0.98856218359347	-4.284586406111541	TXNDC5
960	0.2129210411721818	8.298604820231393	1.984384499533566	0.062267107834946635	0.98856218359347	-4.1781062110234615	CD44
107986524	-0.4971675383050642	2.225108263081174	-1.984259553040216	0.06228209595986854	0.98856218359347	-4.461983983084032	LOC107986524
51267	1.0281323504471054	-0.3450989599318465	1.9839517246483243	0.062319035709125704	0.98856218359347	-4.548177626269938	CLEC1A
100527949	-0.38392042052647923	6.613666414495198	-1.9839146287565075	0.06232348858117226	0.98856218359347	-4.228376509362243	GIMAP1-GIMAP5
105375840	-1.5785831018293464	-2.950071355598541	-1.9838209171122618	0.06233473869529664	0.98856218359347	-4.572072463184285	LOC105375840
830	0.27311403563696235	6.510002795839207	1.9837451340333765	0.06234383780848773	0.98856218359347	-4.238098164020554	CAPZA2
80148	-0.41695355939287104	5.014635707473655	-1.983682911677485	0.06235130960326273	0.98856218359347	-4.30596489168498	SLC66A2
57480	0.39138644965246483	2.8213707827631263	1.9835368310483474	0.06236885443032186	0.98856218359347	-4.427486208860429	PLEKHG1
100132169	-1.683777423576435	-3.778972596737318	-1.982770089098542	0.06246101547417229	0.98856218359347	-4.5763614930508565	WASIR2
102724362	1.283486907300239	-2.9921273707180815	1.9820979971810488	0.06254189997069629	0.98856218359347	-4.568922712918249	SPINT1-AS1
101928517	-0.7333114874386378	0.4516576392507152	-1.9818244373924727	0.06257484900437375	0.98856218359347	-4.532786751603372	LOC101928517
107985687	-1.3917224446378291	-2.5168314440470114	-1.981788953997687	0.06257912395597873	0.98856218359347	-4.569954831263357	LOC107985687
5495	-0.2506405092743531	5.909258696686397	-1.9812106202338213	0.06264883702890314	0.98856218359347	-4.256466578986232	PPM1B
2747	1.1649204775576294	-0.20209444953581976	1.9811112547500183	0.06266082166115892	0.98856218359347	-4.546942391058373	GLUD2
22982	-0.5345914917134686	1.8635709122293822	-1.9810359475770598	0.06266990594797549	0.98856218359347	-4.478883886923841	DIP2C
7348	-1.60889358577834	-2.655885392482131	-1.9804309082540998	0.0627429344783545	0.98856218359347	-4.569817483055216	UPK1B
5413	0.8788687469215586	3.0093946783531043	1.9801473110653944	0.06277719099322113	0.98856218359347	-4.440584514680241	SEPTIN5
55526	0.45538108134698696	3.944315295843401	1.979927830585452	0.06280371415302509	0.98856218359347	-4.374737365196028	DHTKD1
101927245	1.279606345674483	-2.114980942633925	1.9796370343963905	0.06283887091390811	0.98856218359347	-4.564489687053426	LOC101927245
5915	-0.785012054940025	1.3467543086917646	-1.979376013337416	0.0628704429060709	0.98856218359347	-4.503576193863669	RARB
283298	-1.5390278873975933	-1.251389127866312	-1.9792417746909152	0.06288668536423048	0.98856218359347	-4.561369955089563	OLFML1
112268118	0.6038470850329509	0.7698393373722369	1.9791034559338965	0.06290342542965517	0.98856218359347	-4.518101282013204	LOC112268118
28974	0.6411907352810489	3.0024744603711704	1.9790282666965824	0.06291252689999227	0.98856218359347	-4.4449624727027075	C19orf53
101927809	-1.398601042330505	-2.636597860540298	-1.9778943301728467	0.0630499300140058	0.98856218359347	-4.569842882629284	COSMOC
23596	0.3055570413380817	5.04905913498306	1.9774526944817494	0.06310351716475775	0.98856218359347	-4.296236394638852	OPN3
8564	0.3282456323438758	3.67245649073391	1.9773651355257806	0.06311414622258169	0.98856218359347	-4.374751099577442	KMO
2334	0.8827060550458947	1.1390768073713533	1.9767800972565612	0.06318520696413064	0.98856218359347	-4.518304982400763	AFF2
57228	-0.5536852328602706	1.8879400627350589	-1.9767545101328883	0.06318831649583556	0.98856218359347	-4.490701876398378	SMAGP
518	0.39473921238913157	4.485673215623826	1.9766951198975877	0.06319553455280294	0.98856218359347	-4.329082540080664	ATP5MC3
90317	-0.5283755283052622	2.628194418257589	-1.9760787479800948	0.06327048953314782	0.98856218359347	-4.436111296252521	ZNF616
57091	-0.4156589942990099	2.822760718914634	-1.9760658831689317	0.06327205482752307	0.98856218359347	-4.429524731874914	CASS4
728175	1.3863113664818765	-2.8964656126956347	1.9759454344073262	0.06328671181539473	0.98856218359347	-4.572956643326973	LINC02363
79586	1.1348303513894884	-0.10802591637807707	1.9749599224434526	0.06340674940322269	0.98856218359347	-4.545013416186027	CHPF
5073	1.9274139517637305	-0.3134729959745234	1.9746790007165593	0.063441003569409	0.98856218359347	-4.554014052292604	PARN
259173	-0.43489428831630406	2.6769187191135275	-1.9745305278670837	0.06345911427537008	0.98856218359347	-4.423503637872856	ALS2CL
2122	1.5562061785027452	-2.6616030160413082	1.9744638750020131	0.0634672460895679	0.98856218359347	-4.570414705145085	MECOM
283856	-1.3894681503041229	-3.178808203069362	-1.9743650819548542	0.06347930079914561	0.98856218359347	-4.572345845752717	GNAO1-DT
105371088	1.203781664859075	-1.051939625977303	1.9736871015123896	0.0635620830885208	0.98856218359347	-4.557049159988632	LOC105371088
109729146	-0.545261041468264	1.4602135031011378	-1.9734948512425499	0.06358557465162538	0.98856218359347	-4.509693841506141	POC1B-AS1
107985002	-0.6111351640977	1.2350453893960276	-1.973052070583339	0.06363970870239134	0.98856218359347	-4.512106991514958	LOC107985002
8425	-0.4444616235096692	2.6163027054605346	-1.9723550705103643	0.06372500690699047	0.98856218359347	-4.448751848317095	LTBP4
441172	-0.9607386877592584	-1.0622400389192488	-1.9715924953567077	0.06381844717330083	0.98856218359347	-4.556282890578233	NHSL1-AS1
3007	0.4810354351933821	6.094201195796133	1.9714743973439253	0.06383292896725311	0.98856218359347	-4.257139351881431	H1-3
284434	-1.3548719960017181	-3.601633118675038	-1.9710723587845753	0.06388225105058626	0.98856218359347	-4.573525779279787	NWD1
106480429	-3.9430829793778486	-0.24291741156945654	-1.9707120236487659	0.06392648589689641	0.98856218359347	-4.555617886832842	HLA-DQB1-AS1
549	-0.27772013749308755	5.181773124047268	-1.9700939946276481	0.0640024190555441	0.98856218359347	-4.2933576155745525	AUH
105379412	1.4909158241213334	-1.5369524596832491	1.969667569879596	0.06405485803535271	0.98856218359347	-4.563352484999062	LOC105379412
105369728	-1.367861285922706	-2.8994292112053253	-1.9695383046211155	0.06407076182818465	0.98856218359347	-4.571983652109818	LOC105369728
255082	0.9174961720761329	-1.2459631292451017	1.9694074351919217	0.06408686657961021	0.98856218359347	-4.5592915846850115	CASC2
8359	1.0676888822778525	0.8296272806666769	1.9680078381912016	0.06425932685506044	0.98856218359347	-4.5341419570959784	H4C1
2992	0.3057414741232778	4.26516582773681	1.967516089508803	0.06432001915831934	0.98856218359347	-4.3438241056985945	GYG1
163131	-0.40799307166215293	4.533293732950365	-1.9673480420436518	0.0643407715451622	0.98856218359347	-4.321224625127587	ZNF780B
9674	0.28005451317269525	5.604174026968021	1.965901311885026	0.06451967753505533	0.98856218359347	-4.274110552259553	KIAA0040
105374366	1.2600390140458209	-1.6834343901705757	1.96562703822034	0.06455364490397912	0.98856218359347	-4.566539211311372	LINC02482
55036	1.3542824661862378	-2.281239349888006	1.9652563593287808	0.06459957693550981	0.98856218359347	-4.568392396890493	CCDC40
5438	0.5113709838311153	1.8590052928030598	1.9651102058974244	0.06461769530502562	0.98856218359347	-4.492582442089378	POLR2I
8464	-0.3552552465216672	3.226534035189977	-1.9650125797935303	0.06462980035964679	0.98856218359347	-4.412565223934488	SUPT3H
2846	-1.23179937410134	-0.02078748848887352	-1.9645969397732679	0.06468135990890236	0.98856218359347	-4.544520967529668	LPAR4
100507283	0.8745522944347776	-0.9238078796886443	1.9642143193244794	0.0647288558915314	0.98856218359347	-4.55280188784204	MSANTD2-AS1
643246	0.8834078440430186	1.0795712505424704	1.9637722228802639	0.06478377360807701	0.98856218359347	-4.526338234465115	MAP1LC3B2
28699	1.2628364606243818	-2.789569107395778	1.9636773973962645	0.06479555835310186	0.98856218359347	-4.5710372828408135	TRAJ56
26781	0.6958905812642948	0.9628139688497632	1.963495236857689	0.06481820231571865	0.98856218359347	-4.516074572020287	SNORA67
100316868	-1.3379446906766743	-2.432932574346853	-1.9634573879647361	0.06482290811197665	0.98856218359347	-4.568754691522935	HOTTIP
10656	-1.6186688583166413	-3.0444573795673846	-1.9618269262686303	0.0650259150738243	0.98856218359347	-4.570948413467869	KHDRBS3
105369761	1.3287917688284867	-2.914137246027689	1.9617203946832555	0.06503919893230087	0.98856218359347	-4.570077629406935	LOC105369761
3020	0.2753371327631644	6.7784203184395375	1.9614119030286368	0.0650776796805135	0.98856218359347	-4.238996996399205	H3-3A
440131	-1.621325608496488	-3.0400638340487713	-1.9613865974415443	0.06508083716003145	0.98856218359347	-4.573259194109761	LINC00544
8754	0.5092248202300467	4.172650773977874	1.961366135895092	0.06508339032916419	0.98856218359347	-4.357025699256174	ADAM9
105376484	-1.3884954662582742	-2.8294959274781655	-1.9612945046715182	0.06509232909832217	0.98856218359347	-4.570392288438996	LOC105376484
151636	0.29599174113549864	6.087930327543713	1.960152561311226	0.06523497880171585	0.98856218359347	-4.256949706118961	DTX3L
1122	0.31154457424532733	4.657447545467182	1.959215389958799	0.06535225707817283	0.98856218359347	-4.323875030408289	CHML
101927897	-0.998618474238361	-0.11445023028688486	-1.9586986271646485	0.06541700557355253	0.98856218359347	-4.550831759931708	LOC101927897
693230	-1.2839494860947729	-1.7358386044592773	-1.957912451667741	0.06551562027823023	0.98856218359347	-4.567030661464093	MIR645
388951	-1.339239289591706	-1.1408187733189874	-1.9577840232883956	0.06553174241627631	0.98856218359347	-4.561014323599461	TSPYL6
28809	1.25756381689366	-0.39254440239273036	1.95742773819043	0.06557648686807704	0.98856218359347	-4.5496423843674005	IGLV3-1
28817	1.037640366364752	0.2028859304854295	1.9572566185623141	0.06559798679979996	0.98856218359347	-4.541338086912984	IGLV2-8
57167	-1.8015206881988601	-3.6034431359515575	-1.957237964309338	0.06560033095054284	0.98856218359347	-4.575723224405403	SALL4
4035	0.3238630792577686	8.03649943073871	1.9570380857624934	0.0656254529932918	0.98856218359347	-4.201961638131992	LRP1
132158	-0.40427687434169046	2.842663716964215	-1.956935984062172	0.06563828911397585	0.98856218359347	-4.431866419351344	GLYCTK
105373281	-1.507685754503544	-3.3216675326795904	-1.9568961528462898	0.06564329726069558	0.98856218359347	-4.5748017953460565	LOC105373281
442213	-1.408727808709826	-3.0273488532220574	-1.95686830513177	0.0656467988737211	0.98856218359347	-4.570133204689755	PTCHD4
100133311	1.464594171878414	-3.333193460389511	1.9564904128210399	0.06569433208875326	0.98856218359347	-4.571462609291822	HOXA-AS3
832	0.2655637098296362	5.410136892949362	1.9562046651625797	0.06573029526276687	0.98856218359347	-4.294476665998951	CAPZB
474384	1.0527616980945353	-2.458983500160007	1.9557952044184972	0.06578185913137059	0.98856218359347	-4.568325108385574	F8A3
105372252	-1.5060293971882364	-1.8823268898948935	-1.955755638240631	0.0657868436573273	0.98856218359347	-4.5688614786286506	LOC105372252
780851	1.8190036285528839	5.2703266354267075	1.9551240297186188	0.06586645898416653	0.98856218359347	-4.343616783583605	SNORD3A
107986041	-1.2668883586596755	-3.6569855075582685	-1.9542829566566133	0.06597261106681147	0.98856218359347	-4.57377512415591	LINC01967
83541	-0.39116569144739977	2.811877496854426	-1.9541966165940126	0.06598351670154394	0.98856218359347	-4.442155577596728	FAM110A
5834	0.38451166074394294	4.931492384352095	1.953446793894245	0.06607829461482882	0.98856218359347	-4.326648288261493	PYGB
7294	-0.2971492948498815	5.214887530935763	-1.9533216099163093	0.06609412974297604	0.98856218359347	-4.296383315767221	TXK
25802	-1.3462587010682325	-0.2544725887727092	-1.9526103077384138	0.06618417005079803	0.98856218359347	-4.552475217163737	LMOD1
84446	1.1339581611928915	-1.4312709737084532	1.9524152959152332	0.06620887474939559	0.98856218359347	-4.562654573717422	BRSK1
105372705	1.1876566988320005	-1.9265677884217864	1.9522250992612205	0.06623297736642147	0.98856218359347	-4.565659540662359	LOC105372705
28709	-1.3578828054414243	-2.889777466182327	-1.9517753410982277	0.06629000396348153	0.98856218359347	-4.570541828203431	TRAJ46
1200	0.28392846992028087	6.090653142186586	1.9512452201049713	0.06635727627487334	0.98856218359347	-4.26784858207841	TPP1
783	-0.5959716828592776	1.9521684938300985	-1.9511978873332843	0.0663632857581165	0.98856218359347	-4.465908707131389	CACNB2
100861402	0.36061096448786145	3.7346879359561824	1.9508881077947875	0.06640262809644892	0.98856218359347	-4.377684403415045	CERS6-AS1
26778	0.9455546633549716	0.05898955311057869	1.9505379498061515	0.06644712357120001	0.98856218359347	-4.547231819681647	SNORA70
8718	-0.41386211871611067	3.9915602361911797	-1.94932482977329	0.06660148343466135	0.98856218359347	-4.356477607648696	TNFRSF25
101927840	-1.0827175245257608	-1.6376835893537272	-1.9480810168232443	0.06676008043622632	0.98856218359347	-4.559934107390981	LOC101927840
56034	0.6167215252118794	2.942183414793954	1.9478550488077746	0.06678892942374273	0.98856218359347	-4.4575403470804575	PDGFC
2639	-0.43169813998588413	2.762032219893211	-1.9477759711373006	0.06679902777118961	0.98856218359347	-4.442932409293767	GCDH
7094	0.28365575677164756	9.12091979585954	1.9461778485208991	0.0670034023885031	0.98856218359347	-4.185613509507073	TLN1
10903	0.45672230324176644	3.2381724178145483	1.946085774842812	0.06701519410917599	0.98856218359347	-4.409606576703626	MTMR11
26789	0.7548265729136154	-0.2672032845443702	1.945990193316536	0.06702743702955012	0.98856218359347	-4.550140671517745	SNORD59A
100302122	-1.3642196924317078	-3.5161293915703826	-1.945433694255537	0.06709875788752154	0.98856218359347	-4.572378997684485	MIR1183
338773	1.1913987291649482	-1.8200949377891973	1.945139627949771	0.06713647268305999	0.98856218359347	-4.567928016466939	TMEM119
28935	1.2377991615513175	-0.9317499502025165	1.9443855832047403	0.06723326724542986	0.98856218359347	-4.561308203406491	IGKV1-27
100996419	-1.1538312504575154	-1.3285746271351844	-1.9435891287130975	0.06733564077436423	0.98856218359347	-4.563759253835595	MRNIP-DT
80020	1.0494636381438807	-0.6496198937295469	1.9428232399776508	0.06743421638464034	0.98856218359347	-4.557127026258671	FOXRED2
8738	-0.38825354597091266	2.874240356262566	-1.9426635024411913	0.06745479198800555	0.98856218359347	-4.430704173314935	CRADD
143941	-0.8879776758246036	-1.6544137208552367	-1.9426461700227222	0.0674570248924948	0.98856218359347	-4.566852654238232	TTC36
102465532	-1.3713995780909296	-3.651014498295276	-1.9425968133899805	0.06746338377981274	0.98856218359347	-4.576481011639699	MIR6883
9185	0.34724303107489574	3.667811850911754	1.9425830967223783	0.06746515106855125	0.98856218359347	-4.387731471767229	REPS2
4216	-0.23255690738805335	5.208445622428498	-1.9418893650594617	0.067554586918587	0.98856218359347	-4.302734075796189	MAP3K4
100505641	0.24554127495527922	6.139943073076829	1.9418719735451473	0.06755683038737806	0.98856218359347	-4.265559760524159	FGD5-AS1
101927345	-1.668919364015876	-1.4976502035542714	-1.9414392242723555	0.06761267549786636	0.98856218359347	-4.563486731021117	LOC101927345
107984345	-1.6110965654292693	-1.6051379581913394	-1.9410069091163187	0.06766850561837355	0.98856218359347	-4.567852213700908	SMIM38
105378569	-1.896674627128748	-2.7343293949628116	-1.9402855027290409	0.06776176099232112	0.98856218359347	-4.571331684491739	LOC105378569
100874214	1.2735093723489368	-1.0651812580464068	1.9399258258161114	0.0678082987351114	0.98856218359347	-4.5586451451961905	TM4SF19-AS1
3792	-2.1460912467972633	-2.889243182959411	-1.9397110803725115	0.06783609769971564	0.98856218359347	-4.576214084075142	KEL
54069	-0.8316714910163048	-0.04014036122008461	-1.9393966131131448	0.06787682403355878	0.98856218359347	-4.548946033234082	MIS18A
107986408	-0.4582470257486251	2.956469330715304	-1.9393681446198243	0.06788051203305484	0.98856218359347	-4.436199874907172	LINC02100
85021	0.3463392233757414	5.177427826285294	1.9392688819577777	0.06789337257886219	0.98856218359347	-4.308814250833032	REPS1
5687	0.3789205552113222	4.570071103183114	1.9390423201366132	0.06792273422384895	0.98856218359347	-4.343509115918212	PSMA6
101669762	-1.556562767244004	-2.522106580646849	-1.9389443792960959	0.0679354305233608	0.98856218359347	-4.572134334177575	BLACAT1
26123	0.5736149030551458	2.199844250942248	1.9388852759649016	0.06794309324779012	0.98856218359347	-4.4807866879118485	TCTN3
2207	0.2892418664125511	6.190871440264424	1.9380503028254998	0.06805142941764156	0.98856218359347	-4.2718428692356385	FCER1G
102723648	-0.8594119561585599	-0.11069602112465601	-1.937727096914794	0.06809340601701123	0.98856218359347	-4.5490387775550705	BRPF3-AS1
137970	-1.6079039765299552	-2.9660455390800484	-1.9372592663607417	0.0681542066560985	0.98856218359347	-4.571596951018253	UNC5D
101928812	1.6190891781221852	-2.913924093243238	1.9372248005151689	0.0681586878489195	0.98856218359347	-4.573136709886717	LINC02696
83706	0.29945878971864914	6.020538903247878	1.9368832927598005	0.06820310429829975	0.98856218359347	-4.278941903918935	FERMT3
11335	0.22856590646045571	5.930623619490371	1.936812283821303	0.06821234294397087	0.98856218359347	-4.277863933773994	CBX3
378708	-0.49227546992652105	1.8913435056816406	-1.9364451064988175	0.06826013245888049	0.98856218359347	-4.49431856911634	CENPS
1908	1.4396640023340916	-2.39828969306186	1.9358339209610584	0.06833974662358658	0.98856218359347	-4.571081153298827	EDN3
105375713	-1.2408728289407351	-1.5525473936904062	-1.9353209712684758	0.06840662814945647	0.98856218359347	-4.5634335546579	LOC105375713
64927	-0.8208717264835337	0.4228610566747335	-1.934934567046465	0.06845704834439165	0.98856218359347	-4.536973401549119	TTC23
105377499	-1.2943749737128822	-2.47938881188271	-1.9345996301491475	0.06850077953554025	0.98856218359347	-4.573311203061823	LOC105377499
100533181	1.2001579173243997	-1.571438861678184	1.9342806690989287	0.06854244792910977	0.98856218359347	-4.561876250294832	FXYD6-FXYD2
401427	1.4144903281385623	-2.5872891169274825	1.9341040050493654	0.06856553664471438	0.98856218359347	-4.5709902674378204	OR2A7
595100	1.0134516528274096	-0.944453817771858	1.9332875335892088	0.06867233344906244	0.98856218359347	-4.557567719328595	SNORD18C
64218	0.40801674613677275	4.5925282513852554	1.933087960288322	0.06869846069678327	0.98856218359347	-4.344321660557973	SEMA4A
3717	0.20916092926285934	6.944308586645523	1.9325858265863507	0.06876423690861466	0.98856218359347	-4.243477130971816	JAK2
30811	-1.1099402850526863	-3.3485598509379533	-1.9311866213389624	0.06894781911859497	0.98856218359347	-4.5716587241877	HUNK
4893	0.24501206319449675	5.625492139991176	1.9310940233347245	0.06895998376454977	0.98856218359347	-4.293227157898412	NRAS
857	-1.4741077096724597	-1.766631440822345	-1.9306655441388514	0.06901629813579847	0.98856218359347	-4.569159624574716	CAV1
101929331	1.0587446142655366	-1.121923480251947	1.9299345214310921	0.06911246971963178	0.98856218359347	-4.56132329292131	LINC02975
79937	1.75656198426966	-1.4108796350532014	1.9299230402460559	0.06911398110632216	0.98856218359347	-4.557975456133208	CNTNAP3
101926928	-1.6483144548442241	-3.6837280443283755	-1.929790848321635	0.06913138500809489	0.98856218359347	-4.576601028603437	CRAT37
5197	-0.99008816804333	3.4176462061029724	-1.929790740802564	0.06913139916524509	0.98856218359347	-4.419851096948791	PF4V1
197358	-0.2648670912390303	6.105397715937174	-1.9291870191135665	0.0692109324839032	0.98856218359347	-4.271740643273775	NLRC3
349075	0.7461756245736307	0.7298289614035568	1.928980828644658	0.06923811430794528	0.98856218359347	-4.5347547190035336	ZNF713
102723784	1.248883785218128	-1.5795857765455035	1.928051804773044	0.06936070404578683	0.98856218359347	-4.561762924370694	LOC102723784
2868	0.7134372417553176	1.2195866788305594	1.9279595335999853	0.06937289025169556	0.98856218359347	-4.528231501792447	GRK4
339221	-1.5677338624502015	-3.7821931602750705	-1.9269728653867388	0.06950331800656535	0.98856218359347	-4.5777642082019545	ENPP7
414224	1.525974214920938	-0.9787167076621076	1.9268371955879144	0.0695212692385679	0.98856218359347	-4.562718314539045	AGAP12P
2201	0.47674598530773427	3.779667553975278	1.9267821675442358	0.06952855148191067	0.98856218359347	-4.382851098353183	FBN2
60	0.268651513774536	10.589709866713939	1.9265645972863095	0.06955735070371974	0.98856218359347	-4.1755287128125165	ACTB
107985931	1.611588476865808	-2.907728317078572	1.9263982415111978	0.0695793779442713	0.98856218359347	-4.573136275000228	LOC107985931
105370781	1.336341154646503	-0.8056925318733303	1.9263461411436593	0.06958627785094589	0.98856218359347	-4.559616961049927	LOC105370781
100505573	0.36881906345048865	4.921921639803321	1.9256195146772408	0.06968257193174347	0.98856218359347	-4.329983447817055	INAFM2
537	0.3441980044298494	3.7029474824092197	1.9250401110044941	0.06975944054902598	0.98856218359347	-4.393814920317834	ATP6AP1
6011	-1.537480149278764	-3.808091023088264	-1.9246265333490928	0.06981435534114938	0.98856218359347	-4.577705402907989	GRK1
105379426	-1.655892686535069	-2.709295987235952	-1.9244688395702114	0.06983530401231723	0.98856218359347	-4.572228492929375	LOC105379426
8857	-0.6632865000524946	2.1724273316232643	-1.9238226398658154	0.06992120609080914	0.98856218359347	-4.476056241409759	FCGBP
118788	0.3433924589276476	6.964951815242403	1.9232108216397001	0.07000262417189174	0.98856218359347	-4.246591091545988	PIK3AP1
7768	-0.6319797025896516	2.0815466290924	-1.9229721666905115	0.07003440614421998	0.98856218359347	-4.476983419407703	ZNF225
8341	0.4412816053758575	3.2809871806583972	1.922419536857656	0.07010804973316576	0.98856218359347	-4.429390501888267	H2BC15
105377587	1.315592371813101	-2.669785433278836	1.9223332175760965	0.07011955886948396	0.98856218359347	-4.571485615199904	LOC105377587
102723828	-2.3642777764827065	-2.1727919016284463	-1.9222135347582392	0.07013551921397039	0.98856218359347	-4.574685558935302	LINC02506
102724687	1.1620808762623547	-0.07551418647610417	1.9219889119368396	0.07016548257864608	0.98856218359347	-4.552903933155524	LOC102724687
7069	1.1776063409872513	-2.700500724121851	1.921315381156	0.07025539577864678	0.98856218359347	-4.571797844584871	THRSP
57205	0.27958324664732004	4.526989126203755	1.9212270507315712	0.07026719506074341	0.98856218359347	-4.343479391758432	ATP10D
50943	-0.7986650009111379	0.45682020668096496	-1.9208834178193253	0.07031311468806978	0.98856218359347	-4.538231704895845	FOXP3
728262	0.9268988676481718	-0.20947007916638405	1.9207890729624377	0.0703257266412667	0.98856218359347	-4.548382148989887	FAM157A
388015	-1.2414232656986441	-3.969970275793025	-1.9202507746624518	0.0703977244017922	0.98856218359347	-4.576175141931209	RTL1
283464	-0.2869594629288814	4.404176370968177	-1.9201797596071677	0.07040722759746496	0.98856218359347	-4.342265433365653	GXYLT1
57209	-0.3261331532968592	3.5147677869229303	-1.9201792585539035	0.07040729465218316	0.98856218359347	-4.39644738269402	ZNF248
2039	-0.5604045734916969	8.454229646294733	-1.9196600365347334	0.07047681132582619	0.98856218359347	-4.214342446713043	DMTN
399473	-1.2705401251581423	-1.5840238507380244	-1.9196441950681082	0.07047893323740957	0.98856218359347	-4.569188539091915	SPRED3
29075	1.0049390790834964	-0.6490260419014701	1.919524428928842	0.07049497734722791	0.98856218359347	-4.5567451516544315	LINC00652
2974	-1.5748090877834087	-3.557618419588163	-1.919456536352891	0.07050407381127391	0.98856218359347	-4.576072143400806	GUCY1B2
55505	0.4006500490949989	3.7971940056382203	1.919254666061405	0.07053112719236479	0.98856218359347	-4.3862325987399755	NOP10
100507173	-1.0630879233319983	-1.0553855864699346	-1.9191614870071392	0.07054361756838211	0.98856218359347	-4.558834987100543	LINC01012
55930	0.773388036798395	0.10753346027200723	1.9189573581043191	0.07057098730478036	0.98856218359347	-4.54878592126903	MYO5C
57661	1.370652271589118	-1.6265196571376315	1.9186933061241307	0.07060640554803203	0.98856218359347	-4.564568043013846	PHRF1
126068	-0.365064074470395	3.58982985700402	-1.9185535446930555	0.0706251586368925	0.98856218359347	-4.388049372969856	ZNF441
3207	-1.6673595633802147	-3.51290882803263	-1.918298902278035	0.07065933773902676	0.98856218359347	-4.577873879565418	HOXA11
102723305	-1.3872066410771078	-3.656083535534858	-1.9179498401076827	0.07070621408492142	0.98856218359347	-4.575007957491288	LOC102723305
83876	-1.57336082772082	-3.8774377126840127	-1.9178940415260197	0.07071370996025232	0.98856218359347	-4.577762493068899	MRO
6525	1.16005050106128	-0.890093121025118	1.9177891787170784	0.07072779893865702	0.98856218359347	-4.557010268976254	SMTN
9985	0.45712725031897294	2.5326679822061227	1.9171652570164421	0.07081167826310276	0.98856218359347	-4.461037227810101	REC8
594837	1.1142941784330018	-1.2098761798157083	1.9171433311476638	0.07081462755690339	0.98856218359347	-4.5625700215444915	SNORD101
107986906	-1.452020417404496	-2.159495877006289	-1.9171062959826721	0.07081960948083778	0.98856218359347	-4.566662010151793	LOC107986906
104326058	-1.0073828658486352	-0.7416752807591508	-1.9168967067074911	0.07084780902798399	0.98856218359347	-4.559694843222965	SMAD1-AS1
221091	1.5092506737918634	-3.7582935526519616	1.916655608655812	0.07088026030021705	0.98856218359347	-4.575280111647781	LRRN4CL
286676	-0.689190779996009	0.8302188431229581	-1.9159317696857565	0.07097776670026684	0.98856218359347	-4.529891934686838	ILDR1
92558	-0.4733926910354014	2.8121837985542704	-1.9156724539547119	0.07101272736871118	0.98856218359347	-4.438045036264094	BICDL1
1500	0.2751957433338159	4.656540006832433	1.914731184016632	0.07113975677796308	0.98856218359347	-4.338092181244221	CTNND1
10971	0.24953902894147006	5.997325770561534	1.9135289820605255	0.07130229347428046	0.98856218359347	-4.287580852837019	YWHAQ
11138	0.3581433556992524	4.631261008248641	1.9135158232930798	0.0713040743494877	0.98856218359347	-4.343596262583577	TBC1D8
3680	0.8814719018528212	0.43963910489902736	1.913352067358071	0.0713262399753592	0.98856218359347	-4.5467977125332775	ITGA9
79068	-0.31603031099900214	5.963006410775294	-1.9132980813895122	0.07133354873096888	0.98856218359347	-4.2836391688855	FTO
102723724	-1.44970174337035	-1.6064397654666127	-1.9128687655105636	0.071391694237628	0.98856218359347	-4.562787964958329	LOC102723724
283578	0.25623120020594126	4.944902939320998	1.9123304403148407	0.07146466309862	0.98856218359347	-4.327620742407947	TMED8
63971	0.3670291895309399	4.800539976559113	1.9119400414087937	0.07151762222542622	0.98856218359347	-4.340476506980773	KIF13A
10437	0.3703154412862677	7.328208973912612	1.911938494663756	0.07151783211658964	0.98856218359347	-4.242673532856876	IFI30
101929882	0.9986925901510766	-1.1234354872858345	1.9117025762838489	0.07154985231077819	0.98856218359347	-4.562385561245772	KLF11-DT
109864280	3.842306102249168	6.00256958450337	1.9113791177771664	0.07159377461529394	0.98856218359347	-4.293241188589395	RNA18SN2
51816	0.3338335121646283	7.000520870925485	1.9112429139675675	0.07161227682950129	0.98856218359347	-4.254148719394296	ADA2
2875	-1.3603559276949846	-1.6174362480711904	-1.9111130248200774	0.07162992519591663	0.98856218359347	-4.567806811137487	GPT
10217	0.7521559631905861	3.673846797745393	1.910843383504774	0.07166657435490763	0.98856218359347	-4.408682340454009	CTDSPL
105378367	-0.7894792299801155	0.38834544607667404	-1.9100345188679937	0.07177661352870351	0.98856218359347	-4.5371429120557085	LOC105378367
10842	-1.5221318673156348	-1.886512251580376	-1.9087740037581153	0.07194839451782822	0.98856218359347	-4.566597904158954	PPP1R17
6275	0.3954887354442329	6.713648367079113	1.908683198620522	0.07196078335715712	0.98856218359347	-4.265292282076523	S100A4
101927262	1.1159849311743315	-0.42959320923132543	1.9083418942733248	0.07200736552712887	0.98856218359347	-4.554349520772115	LOC101927262
105379234	-1.5467248316692315	-3.778972596737318	-1.9083264046365889	0.07200948022983614	0.98856218359347	-4.578258460868189	MSRA-DT
285762	-1.5517194307391486	-2.9441388027608584	-1.908084134061362	0.07204256307218095	0.98856218359347	-4.574410583545764	LOC285762
677802	0.8672389154873361	-1.1570593877157642	1.9079111886301396	0.07206618757819544	0.98856218359347	-4.5634197588072665	SNORA14B
1299	1.0140520567426332	-0.8029211202140434	1.907801660970203	0.07208115270875379	0.98856218359347	-4.557986831793329	COL9A3
400945	-1.5912582502879362	-2.172704703576273	-1.9074053114651788	0.07213533028615422	0.98856218359347	-4.570179827870288	LINC01376
84131	-0.37400573656332625	5.452494895993853	-1.9069670073728482	0.07219528471233069	0.98856218359347	-4.29922150038938	CEP78
58472	0.37783968097409915	4.549955415027839	1.9067222878991068	0.07222877843099221	0.98856218359347	-4.353159193706976	SQOR
100996717	-0.3169680346970889	4.693405779609426	-1.9066747094945793	0.07223529188439284	0.98856218359347	-4.333083985446033	NOTCH2NLC
158405	0.3845431154420611	3.3537068194061948	1.9056656468061883	0.072373554552379	0.98856218359347	-4.4089568913172315	KIAA1958
9586	0.3151638458540962	4.779983233837479	1.9055897073758943	0.07238396932169246	0.98856218359347	-4.332790411466256	CREB5
7122	0.8074555016559805	1.5143095600454537	1.905086527077099	0.07245301191034827	0.98856218359347	-4.521421948052522	CLDN5
25976	0.39383581776731	5.724722071883486	1.9038723403590185	0.07261985371267063	0.98856218359347	-4.2986394647872626	TIPARP
27115	0.9804135798285707	0.04572146415768137	1.9037530724729559	0.0726362606951873	0.98856218359347	-4.547128237922786	PDE7B
57018	0.4380514222658167	8.277533725794989	1.9033947269988079	0.0726855759313545	0.98856218359347	-4.2192416725942294	CCNL1
28726	-0.8447903633600901	-1.3853627574718828	-1.9033682059520693	0.0726892269163333	0.98856218359347	-4.563708910179942	TRAJ29
285590	0.9912206240017105	-0.18393704436306477	1.9031162501955468	0.07272392017618333	0.98856218359347	-4.549964549774213	SH3PXD2B
9212	-1.0242078999577349	-1.5608043691806095	-1.9030045210347515	0.07273930951013684	0.98856218359347	-4.5684115342771445	AURKB
412	0.39749896823583786	3.250951656138896	1.9027762777255302	0.07277075621650221	0.98856218359347	-4.415712986029284	STS
692089	1.215260269335208	-1.5873872052399407	1.901639786990278	0.07292751794143448	0.98856218359347	-4.564612981238963	SNORD19
100422885	1.1692940341780087	-1.6086528434567078	1.9015468942083316	0.07294034430762121	0.98856218359347	-4.561879189550362	MIR1244-2
84101	1.0214352320575881	0.3350301434941452	1.898145572080618	0.0734113666456681	0.98856218359347	-4.535357590182782	USP44
100507217	0.2867329324046599	6.039619156812554	1.8970989563854064	0.0735568449108197	0.98856218359347	-4.288012409660503	CHASERR
283507	0.6937573933730428	0.3625807488695539	1.8968487209126668	0.07359166509624902	0.98856218359347	-4.545268934078253	SUGT1P3
100505532	-1.304134409937379	-3.711585705906344	-1.8963369002019341	0.0736629302142569	0.98856218359347	-4.576593353775011	LINC01301
105372836	1.091293161626294	-2.3002592729825384	1.8955639554095258	0.07377066959009644	0.98856218359347	-4.566944040378112	LOC105372836
112268218	-0.7779848986355303	-0.021858473083024296	-1.8952459245646178	0.07381503980374085	0.98856218359347	-4.543010469603557	LOC112268218
93129	0.6405220124217808	2.6314119251242385	1.895202173996827	0.07382114553061593	0.98856218359347	-4.476942708092014	ORAI3
93164	0.5076738586993035	1.6398539453270682	1.894960410235585	0.07385489357289025	0.98856218359347	-4.498572131876644	HTR7P1
5241	-1.584920853536714	-3.226572761758904	-1.894323362778944	0.07394388503301068	0.98856218359347	-4.57478866991871	PGR
131096	0.9638237593249509	0.49760151306691514	1.894052249378388	0.07398178660956772	0.98856218359347	-4.535153411428854	KCNH8
54977	-0.2832465334845793	5.103818154053217	-1.8938360595770805	0.07401202219712744	0.98856218359347	-4.330251977584107	SLC25A38
100302743	1.4033337331047075	-3.2831870302125523	1.8935804385419521	0.07404778660845625	0.98856218359347	-4.5745682931536376	SNORA80B
114034	0.4660198815096628	2.7503877251181628	1.8935126213531972	0.07405727760207728	0.98856218359347	-4.4549400403624855	TOE1
9497	-0.21981327371153903	5.985461865034395	-1.8931683708098597	0.07410547195012102	0.98856218359347	-4.288153315456467	SLC4A7
10913	-0.530328944742096	0.8765147129921279	-1.8928276861384947	0.07415319439245188	0.98856218359347	-4.52142130157716	EDAR
23167	0.23763183628334872	6.681542549174892	1.8927919767541346	0.07415819806664675	0.98856218359347	-4.2707810169989235	EFR3A
105371507	-1.160827666303542	-2.4672618265132082	-1.8914429091285074	0.07434745113235715	0.98856218359347	-4.573225277877707	LOC105371507
117178	0.38299931480099936	5.14919201709785	1.8910637996583504	0.07440071107189113	0.98856218359347	-4.335251050492558	SSX2IP
1848	0.48129872811263574	6.3155118936655	1.8908515453000556	0.07443054477216952	0.98856218359347	-4.276046004772457	DUSP6
100288615	-0.7321959021825108	4.922672100532364	-1.8907935805684553	0.07443869392247256	0.98856218359347	-4.346782064028127	WHAMMP1
2354	1.1455887966021203	2.8432215722475593	1.8906627633370343	0.07445708816514017	0.98856218359347	-4.437390857668708	FOSB
387837	0.7332749954194433	2.2964516126745673	1.890130659788329	0.07453194879954271	0.98856218359347	-4.489223630333327	CLEC12B
64960	0.3628671753236232	3.3757134324504294	1.8897702025623397	0.07458269863997936	0.98856218359347	-4.423694142435611	MRPS15
101954264	1.3516753632454526	-1.917080328892953	1.8896980355296806	0.07459286291998349	0.98856218359347	-4.564608829591775	RNVU1-4
154822	-1.4725410706539368	-3.200016543219632	-1.8889290793770808	0.07470124169916502	0.98856218359347	-4.573971289083859	LINC00689
22934	-0.4516763354343434	7.076737233771328	-1.888481331213924	0.07476441265024084	0.98856218359347	-4.264778958101619	RPIA
4324	-1.7322474199019804	-2.8909898289397353	-1.8881931738622755	0.07480509255722233	0.98856218359347	-4.575031290264459	MMP15
55338	-1.5148284560681207	-3.642239016310595	-1.888141853949359	0.07481233957204515	0.98856218359347	-4.5761853385997915	LINC01949
105375615	-1.1631740199403324	-2.248900359999307	-1.8881050091821352	0.07481754289757865	0.98856218359347	-4.571861705615509	LOC105375615
26220	1.1689986013645939	-1.2563656739296643	1.8879387076799523	0.07484103246126665	0.98856218359347	-4.56062526029149	DGCR5
92689	0.6968548517135055	0.3081836816963487	1.8879125287456582	0.07484473074706495	0.98856218359347	-4.547483885092114	FAM114A1
122402	0.6629343596218018	1.6604413927741013	1.8878851986232212	0.07484859183300568	0.98856218359347	-4.519423994377077	TDRD9
101927572	-1.5218754627778226	-1.6545187376807784	-1.8874229598221097	0.07491392168005095	0.98856218359347	-4.5698479077370395	LOC101927572
400684	1.2385197478764178	-2.002456335622528	1.887087744917125	0.07496133030950186	0.98856218359347	-4.569954643098535	DPY19L3-DT
114882	0.2995900615624931	7.427254325282286	1.8869864006092578	0.07497566840742524	0.98856218359347	-4.249386607120574	OSBPL8
56980	-0.3551889298859585	3.2572209079744967	-1.8867657068011574	0.07500690034684135	0.98856218359347	-4.424170932168133	PRDM10
50862	0.3381063945573466	4.845960591855907	1.8866057199204826	0.07502954840780486	0.98856218359347	-4.336801728838506	RNF141
57143	0.8854994764981778	-0.08072262181257994	1.8864356917074812	0.07505362456338287	0.98856218359347	-4.54665989938806	ADCK1
84106	0.4187091071031963	3.1755366017674613	1.8861886306739626	0.07508862080614799	0.98856218359347	-4.440233875900318	PRAM1
51237	0.7138895443273878	1.569601326978555	1.8861138954970542	0.0750992098984964	0.98856218359347	-4.506945451323179	MZB1
105375024	-1.639422054312544	-2.562030002810716	-1.8859679544685457	0.07511989182368346	0.98856218359347	-4.57339320897722	LOC105375024
105374418	-1.4454642517897376	-2.6695279624983184	-1.8857559759410156	0.07514994116813038	0.98856218359347	-4.574016150367921	LOC105374418
653519	-0.436438580708987	2.800477435604733	-1.8857471128981291	0.07515119779378576	0.98856218359347	-4.457651201987677	GPR89A
4643	0.43028201453086234	2.9856593641903824	1.8855063974541442	0.07518533416631812	0.98856218359347	-4.450172810348811	MYO1E
100500804	0.4330941637221537	3.7807828972657136	1.8853552258429627	0.07520677913910605	0.98856218359347	-4.398486775336062	MIR3654
158055	1.1945940198856577	-2.6713822977709043	1.8849365040354829	0.07526620658980872	0.98856218359347	-4.5706622499858875	C9orf163
790953	-0.8782599178633858	-0.4227201053268211	-1.8847517542089922	0.07529244055515237	0.98856218359347	-4.550895269437535	TSL
5983	-0.33539089447195725	3.820479888246003	-1.8844267749678183	0.0753386063129146	0.98856218359347	-4.395566819920344	RFC3
4674	-0.505416888136077	1.917455703944819	-1.8838992260816294	0.07541360186604726	0.98856218359347	-4.487109395561422	NAP1L2
5836	0.29201491477877095	5.634173590769012	1.8837955507249002	0.07542834794919324	0.98856218359347	-4.309083815118709	PYGL
23566	1.3801770260968247	-1.0625369997982823	1.8837842980361397	0.07542994860892487	0.98856218359347	-4.560118559323953	LPAR3
100874239	-1.3424245189205495	-0.6831992491987444	-1.8837185088454882	0.07543930751576523	0.98856218359347	-4.560833707160576	ARHGAP26-AS1
9232	0.6635354923494077	1.4312274825916524	1.883693931046578	0.07544280411819083	0.98856218359347	-4.525486838793075	PTTG1
105369315	0.8523539969468904	0.40910257055751126	1.883632013728958	0.07545161352545234	0.98856218359347	-4.527659278762101	LOC105369315
10585	-0.2922715046718234	3.850892065010142	-1.883205382277133	0.07551233805177035	0.98856218359347	-4.388223926449485	POMT1
65062	1.0041591751255505	0.6043643756601631	1.8823212542814993	0.0756383177171029	0.98856218359347	-4.536959924099661	TMEM237
101929594	0.6879470387679334	0.7575839384032101	1.8822305139382927	0.07565125783310284	0.98856218359347	-4.53998375858882	LOC101929594
7358	0.3399386252792711	2.91294797044125	1.881922370084343	0.07569521558450537	0.98856218359347	-4.441784736036594	UGDH
221184	0.37712975800449877	2.8642175242572243	1.8814337679918676	0.07576496254602794	0.98856218359347	-4.449482245086628	CPNE2
101929688	0.9801157318077237	-0.5344583982182946	1.881416311211122	0.0757674555158739	0.98856218359347	-4.5599074461694125	UBE2R2-AS1
4325	-1.5527675677254633	-3.30969719614225	-1.8813966857421534	0.07577025827847479	0.98856218359347	-4.575425557631911	MMP16
9727	-0.8066925478679339	-0.9057175823864672	-1.880934487744963	0.07583629240982595	0.98856218359347	-4.561131426303028	RAB11FIP3
6328	0.7535621867854647	2.1039425977485053	1.880624521578971	0.07588060567236696	0.98856218359347	-4.4832319527034565	SCN3A
597	0.47942600714986794	3.654593528530958	1.880426234482214	0.07590896510430106	0.98856218359347	-4.406483432342556	BCL2A1
64782	0.5189175791159748	3.77003109224184	1.8798856108592306	0.07598633376044722	0.98856218359347	-4.409921960278477	AEN
200916	0.40723365113232823	2.9787376410689426	1.8797656651252659	0.07600350863006457	0.98856218359347	-4.441916430253199	RPL22L1
22871	-1.210144365573112	-0.9935189937882111	-1.879750522230499	0.07600567716459032	0.98856218359347	-4.56071219206537	NLGN1
5797	-0.5052905846339186	3.356431923185114	-1.8796919156431837	0.07601407042133412	0.98856218359347	-4.427989964238233	PTPRM
100132074	-1.3121924735077592	-3.4999089827652807	-1.8796315957438694	0.07602270990202688	0.98856218359347	-4.577510052281357	FOXO6
101954277	1.336571629290016	0.6273788899548198	1.8794874283423602	0.07604336217986546	0.98856218359347	-4.533752216223903	RNVU1-19
22797	0.3023460369152877	5.4094444523219645	1.8785883260400609	0.07617227223577637	0.98856218359347	-4.317186029360324	TFEC
105374455	-1.518202448319729	-3.8438606510528124	-1.878371660743039	0.07620336575542223	0.98856218359347	-4.579197743889244	LOC105374455
79846	-1.4175622144802134	-2.906560272317231	-1.8780264186336932	0.0762529344121844	0.98856218359347	-4.573647813037925	CFAP69
130888	0.9613488400219999	-0.7440179328208286	1.8775544904777102	0.07632073824692695	0.98856218359347	-4.5592415738345435	FBXO36
4586	-1.290555372891735	-0.5555587334296542	-1.8775167284262484	0.07632616597273556	0.98856218359347	-4.547565139025438	MUC5AC
1506	-0.5178967815922512	1.1608655270171346	-1.8770392917521195	0.07639481968696207	0.98856218359347	-4.523481897269335	CTRL
54758	-0.3543046533632115	3.876361236065425	-1.8768258373133997	0.07642553130914492	0.98856218359347	-4.397841116895623	KLHDC4
101929762	-1.5579895375576873	-3.052281372715645	-1.8767735066841584	0.07643306225322667	0.98856218359347	-4.5737714241535	LOC101929762
107985229	1.5429372470456473	-2.9261717479754323	1.8767519980328307	0.07643615777089695	0.98856218359347	-4.57510078042089	LINC02818
84437	-0.3711025825073082	3.490696076266107	-1.8764656179757075	0.0764773840338465	0.98856218359347	-4.406184664306699	MSANTD4
11082	1.3926130553667941	-1.9986420809329548	1.87599697340483	0.07654489078071015	0.98856218359347	-4.567175406038985	ESM1
84167	0.6542189271221868	1.2094516234729003	1.8757521957405805	0.07658017111679358	0.98856218359347	-4.528345655759191	C19orf44
105377936	1.384157372599005	-3.047164381709312	1.8755113672916144	0.07661489624544791	0.98856218359347	-4.575796344616705	LOC105377936
1292	-0.5163748334044969	4.076661690486837	-1.8753555052580209	0.07663737744486591	0.98856218359347	-4.380366805569232	COL6A2
105374853	-1.258906033065415	-3.5171238470155517	-1.875244746679082	0.07665335655775535	0.98856218359347	-4.57528762249788	LOC105374853
4311	1.1842484923069025	1.6554115390994495	1.8752335811414738	0.07665496757020228	0.98856218359347	-4.509896976766913	MME
2645	-0.9878143515555295	-3.251812268846019	-1.8751892070140266	0.07666137035804604	0.98856218359347	-4.571655916709855	GCK
102724020	0.9054765342305522	-0.21406261397829085	1.8751490140610625	0.07666717024722598	0.98856218359347	-4.5554107330103575	LOC102724020
107986061	-0.8955203251501307	-0.9508439962357407	-1.874816691683706	0.07671513958202723	0.98856218359347	-4.56397048034305	LOC107986061
731075	-0.42545486270487975	3.174382378563807	-1.8748052456960242	0.07671679223371389	0.98856218359347	-4.434902946448432	LOC731075
493860	1.0046149488638456	-0.2736806503988028	1.8746266899521666	0.07674257742683453	0.98856218359347	-4.555335481993773	CCDC73
7302	-1.2149245655412386	-2.7473198959304144	-1.8742149981939973	0.07680205887577478	0.98856218359347	-4.5757145932932	TYRO3P
4205	0.2524444064235043	5.494537421351788	1.873880510432644	0.07685041578987203	0.98856218359347	-4.3212613111329885	MEF2A
105371750	-1.7917539522039179	-3.110854325136628	-1.873536179468299	0.0769002237888405	0.98856218359347	-4.57538584349472	LOC105371750
378938	-0.257362682036927	13.342568693095242	-1.8730984427146993	0.0769635841839134	0.98856218359347	-4.192558887849215	MALAT1
5739	0.6264041607779836	2.2937429343240336	1.872682063912857	0.07702389583793935	0.98856218359347	-4.497573402376227	PTGIR
9033	-1.5812623461053397	-3.4652356379674063	-1.8725425552830903	0.07704411271048353	0.98856218359347	-4.577183909537774	PKD2L1
105374938	-0.8105529298448154	-0.3545890669051787	-1.8725202318227578	0.07704734814575798	0.98856218359347	-4.557919251972623	LOC105374938
9070	-0.33634111981232273	7.0822697762983156	-1.8724838431857465	0.07705262236454334	0.98856218359347	-4.271994470264876	ASH2L
55296	-0.34392840844544814	4.925197232002144	-1.8723026526455238	0.07707888910939541	0.98856218359347	-4.339948783009789	TBC1D19
5027	0.3805648209339676	4.183566004020831	1.8720529048622003	0.07711510737201693	0.98856218359347	-4.380109322812923	P2RX7
339366	-1.1785968437096832	-0.9402989079678009	-1.8713097422675542	0.07722296912066041	0.98856218359347	-4.559273314840315	ADAMTSL5
1968	0.29038997154940827	7.167782044452083	1.871290176520505	0.07722581066672846	0.98856218359347	-4.264316376917391	EIF2S3
493911	-0.6943005130015433	0.4341353426066647	-1.870997803081507	0.07726828323379346	0.98856218359347	-4.537891635582757	PHOSPHO2
8556	-0.3235676589421441	5.475240980990026	-1.8708896998466789	0.07728399241241314	0.98856218359347	-4.316762216217027	CDC14A
10668	0.38009559150989514	2.688709348523647	1.8694848140727827	0.07748840166638282	0.98856218359347	-4.4580757950066126	CGRRF1
23354	-0.3776628042160053	2.199606984257365	-1.8684769906369192	0.07763533225422053	0.98856218359347	-4.482103247148474	HAUS5
3636	0.25747852977490204	4.784249629205088	1.8684195997715956	0.07764370665446797	0.98856218359347	-4.35227800377188	INPPL1
105372363	-1.4236869062459014	-3.909399068181957	-1.8683974681948134	0.07764693627801686	0.98856218359347	-4.578013450373116	LINC01837
2983	0.6086334107600995	4.369943364002585	1.8678110382369337	0.07773255615605579	0.98856218359347	-4.380896510116216	GUCY1B1
105374128	-1.1598032643201264	-3.6569855075582685	-1.867682921136915	0.07775127256527496	0.98856218359347	-4.575339563248714	LOC105374128
375057	1.155438294666196	-1.539978484233798	1.867541162970426	0.0777719864031379	0.98856218359347	-4.565730055137056	STUM
29760	0.4497565312243408	2.140960165648077	1.8674454932105566	0.077785968507791875	0.98856218359347	-4.480532551137656	BLNK
101927603	0.9255672899676155	-1.7912769122951542	1.8674348691327398	0.07778752135000887	0.98856218359347	-4.565180665027742	LOC101927603
107984840	1.3367903680904965	-2.99764271794226	1.867361860363177	0.0777981932363003	0.98856218359347	-4.574000723360793	LOC107984840
64839	-0.3101559726050551	5.840425917226545	-1.8670910325132866	0.07783779213597032	0.98856218359347	-4.308207444170738	FBXL17
286205	-0.3563333461623306	3.78105552346841	-1.8669490303192078	0.07785856198218569	0.98856218359347	-4.395652801330234	SCAI
51378	-1.163010825298064	-2.3325890109791594	-1.8665385303160487	0.07791863093066885	0.98856218359347	-4.571034608640129	ANGPT4
6101	-1.9299449493689633	-3.219362003832857	-1.8662574898502653	0.07795977945914395	0.98856218359347	-4.575978051700866	RP1
137797	0.8429598101976388	-0.5211741777926214	1.8657734377770725	0.07803069681543236	0.98856218359347	-4.560551821804601	LYPD2
1520	0.44975998378210313	9.225283366261445	1.8648433909571909	0.07816711537269365	0.98856218359347	-4.226488450798765	CTSS
10134	0.25753191205061565	4.488313940570335	1.8646983727346191	0.07818840545924563	0.98856218359347	-4.370772615430404	BCAP31
63035	-0.4419359926978539	1.9159625473153963	-1.8646668366716435	0.07819303593640656	0.98856218359347	-4.498681554795779	BCORL1
9688	0.3124447983913896	4.0982502844697555	1.864336862790641	0.07824150087876962	0.98856218359347	-4.389446566529925	NUP93
100131439	-1.717138894663104	-2.8086432940766373	-1.8643260127275025	0.07824309493199312	0.98856218359347	-4.573969629263443	CD300LD
26261	-1.1009646404908557	-1.7994400911633306	-1.8642871086475779	0.07824881081816965	0.98856218359347	-4.5663358136689425	FBXO24
338596	-0.39632616338374715	2.730576485012847	-1.8642702438986403	0.07825128874417815	0.98856218359347	-4.466324769848808	ST8SIA6
158830	-0.5987361775660988	1.110255806703288	-1.864149041230496	0.07826909900273143	0.98856218359347	-4.524755283490209	CXorf65
440087	-1.224654045446076	-2.5914116524886457	-1.8639144959107068	0.07830357466234195	0.98856218359347	-4.574866964047499	SMCO3
51343	-0.30858681600803006	4.860615627848373	-1.863419843586131	0.07837632713210643	0.98856218359347	-4.351301261882079	FZR1
1996	-1.5048092192925897	-3.194461624772704	-1.8630174552588095	0.07843555350699855	0.98856218359347	-4.574807165037255	ELAVL4
23446	0.2555850317501207	5.059033262129997	1.8629297154000284	0.07844847291657771	0.98856218359347	-4.3443400781641515	SLC44A1
728963	-0.7772191536264847	0.20510326142395036	-1.8627860985350926	0.07846962407868333	0.98856218359347	-4.549375966234366	RPS15AP10
379	1.1414761196450605	-1.7399372007128076	1.8627375876104795	0.07847676965584154	0.98856218359347	-4.567635859065679	ARL4D
113612	0.5504759771863972	2.382303123786231	1.8626686502652883	0.07848692499601835	0.98856218359347	-4.486442099402291	CYP2U1
105371372	-0.6348476202176234	0.5969812328466515	-1.8624867910791598	0.07851372070118258	0.98856218359347	-4.533779067673256	LOC105371372
57620	-0.33880036210831754	4.941102870813296	-1.861919299514456	0.07859738849719004	0.98856218359347	-4.339551803148999	STIM2
1801	0.33143571740007527	3.7537252391803273	1.861086629596005	0.07872029482985915	0.98856218359347	-4.407100784823999	DPH1
26234	0.23419048896429473	7.112656764923651	1.8606762829006014	0.07878092632208812	0.98856218359347	-4.272512854637604	FBXL5
7184	0.24658395857641668	6.760745637068591	1.860588391242456	0.07879391825264857	0.98856218359347	-4.282317481775453	HSP90B1
55558	-0.3637011288910945	3.0959644961582633	-1.8602166837474736	0.07884888400838605	0.98856218359347	-4.432645004063287	PLXNA3
29121	-0.26225492756477564	7.015365409520105	-1.8597575694861375	0.07891682151954048	0.98856218359347	-4.271733863079369	CLEC2D
107984655	1.0351757865235112	-1.1811050486487764	1.8591497587175054	0.0790068416866542	0.98856218359347	-4.56557280749054	LOC107984655
100506047	1.2263054724871076	-0.984473540426416	1.8588961499215226	0.0790444292827102	0.98856218359347	-4.561178327445349	LINC02580
11330	-1.4824041625988782	-2.9769636738569036	-1.858849240465809	0.07905138350160948	0.98856218359347	-4.576765817368397	CTRC
28681	1.4435124575166018	-2.0611248180466744	1.858462302056783	0.07910876677532468	0.98856218359347	-4.569001035859286	TRAV8-5
105372579	-1.460706475625587	-2.2584280325191433	-1.8574841960176285	0.07925398417759935	0.98856218359347	-4.571067832205708	LOC105372579
6036	0.5108141251596978	2.097658398110856	1.857397006372402	0.07926694042698891	0.98856218359347	-4.496081162520015	RNASE2
54020	0.351011774741778	3.714989151959912	1.857309346219961	0.07927996847206516	0.98856218359347	-4.419622496033287	SLC37A1
5998	-0.39582607568075545	4.562005292844957	-1.8569064615234823	0.0793398693988891	0.98856218359347	-4.364049236815472	RGS3
647219	-1.2742443985367449	-3.4919781747375134	-1.8565431983815917	0.0793939135301153	0.98856218359347	-4.577143465074164	ASCL5
55860	0.29536630589705304	4.750495114196334	1.856454650945784	0.07940709200066452	0.98856218359347	-4.358261087694216	ACTR10
1768	-0.7560456474442693	0.704523265710665	-1.856069411633139	0.0794644493804064	0.98856218359347	-4.526135897241466	DNAH6
10135	0.7568399304652651	7.150953878513421	1.8556210855864672	0.07953124548960425	0.98856218359347	-4.273832503929649	NAMPT
57653	-0.4089600022773161	3.429764703403194	-1.8550052584158505	0.07962307812352125	0.98856218359347	-4.423252517157986	SUGT1P4-STRA6LP-CCDC180
222553	1.2212700794431175	-3.2814165764043115	1.8548303741161487	0.07964917400966884	0.98856218359347	-4.574689187793617	SLC35F1
7805	0.27399741222392926	7.770352474827316	1.8546070987908	0.07968250164257436	0.98856218359347	-4.261617217255054	LAPTM5
4801	-0.30811047163536553	4.163217038596968	-1.8544066167505915	0.07971243744282386	0.98856218359347	-4.380201034156647	NFYB
54862	-0.47550251211452554	1.9526825655189444	-1.854287537661059	0.07973022290950589	0.98856218359347	-4.501158249900407	CC2D1A
692159	1.328835014413813	-2.170412073183704	1.8540832447618603	0.07976074390898977	0.98856218359347	-4.572637131772926	TAMALIN-AS1
6688	0.27443257114264874	4.287742291928823	1.8540752257658257	0.07976194214246697	0.98856218359347	-4.379277798839958	SPI1
57062	1.5738187784614799	-1.6312264959546552	1.8537611322607268	0.07980888782601228	0.98856218359347	-4.569482535570134	DDX24
5879	0.21202622083707556	5.9197272611158684	1.85340979773947	0.0798614284970067	0.98856218359347	-4.3151841843369745	RAC1
105375350	-1.209843038816375	-2.692850637429407	-1.853331505922922	0.07987314086887363	0.98856218359347	-4.572972841343464	LOC105375350
4048	0.29303281268287584	6.864693248601522	1.853203793447683	0.07989224976054564	0.98856218359347	-4.282272133715395	LTA4H
5897	-1.105092048124447	-2.359905148991098	-1.8530932490958993	0.07990879312968333	0.98856218359347	-4.572299604804343	RAG2
105376755	-1.2812439056515132	-3.5210966010884595	-1.8526154982462013	0.07998032495421598	0.98856218359347	-4.5763615136667815	LOC105376755
23207	0.2929958838185307	4.308631975456397	1.8524252067243696	0.08000883226077511	0.98856218359347	-4.3798925461194385	PLEKHM2
101929732	-0.4229842657449372	2.744966232244911	-1.8518135132760838	0.08010052973478742	0.98856218359347	-4.460592617073048	LOC101929732
80114	-1.3564848302325767	-1.7000047923718018	-1.8512163037431526	0.08019014510195359	0.98856218359347	-4.568930348921057	BICC1
692158	1.2527367197238815	1.2832404814558787	1.8507872708029272	0.08025457882415324	0.98856218359347	-4.533977007741398	SNORA57
144455	-1.096111353119638	-0.5047656568360647	-1.8504913437686736	0.08029904874095146	0.98856218359347	-4.559649905315172	E2F7
64411	-0.5388595289480542	2.2203533716009236	-1.850388554005141	0.08031450036110155	0.98856218359347	-4.4742738654772625	ARAP3
105377769	1.048946211995181	-1.2146626141502852	1.8499566220532349	0.08037945804994824	0.98856218359347	-4.562054702018229	TRIM7-AS2
100506540	0.9489358605014644	0.12135452030364403	1.849832047465615	0.08039820124040392	0.98856218359347	-4.547542547965834	MISFA
909	1.0992317957449682	-1.3091306840345522	1.8498075299266896	0.08040189054232885	0.98856218359347	-4.563848649060335	CD1A
112267879	-0.9863222074530292	-1.0131001876495251	-1.8497748684718796	0.0804068055395648	0.98856218359347	-4.5660017652150655	LOC112267879
60493	0.366743661106089	3.883249278468129	1.8485092873315696	0.08059745762413083	0.98856218359347	-4.4082416616238875	FASTKD5
107986019	-0.9330094773291369	0.11273876712813201	-1.848470092179015	0.08060336847270935	0.98856218359347	-4.553011704168353	LOC107986019
2657	-1.2115695082290778	-2.8447905564319402	-1.8479046639888395	0.08068868061213762	0.98856218359347	-4.5751456653553495	GDF1
100499484	-0.4434276359272733	2.128210983355777	-1.847707581929251	0.08071843511429234	0.98856218359347	-4.486157814845601	SUGT1P4-STRA6LP
59342	0.3930200052944288	5.069722943385299	1.8474475842533804	0.08075770306438601	0.98856218359347	-4.346952948306974	SCPEP1
8767	0.42112335921298305	3.581805712901499	1.8466967050549952	0.08087120405924594	0.98856218359347	-4.416879225681022	RIPK2
401320	-0.3170765936451456	4.713412253107337	-1.8459889508852958	0.08097831468059291	0.98856218359347	-4.3579013884985365	GARS1-DT
54978	0.39801892255423965	3.251350456746678	1.845813344906491	0.08100490995882985	0.98856218359347	-4.440936952725806	SLC35F6
57030	-1.3778939700077295	-3.7442992519394434	-1.8456832205215135	0.08102462206331938	0.98856218359347	-4.57873713536062	SLC17A7
116369	0.9985574374578796	-0.5516018541992223	1.8455478983013052	0.08104512604027292	0.98856218359347	-4.559221566660717	SLC26A8
105370032	-1.4199838935860396	-3.1569235972855876	-1.8454893291275898	0.08105400183495062	0.98856218359347	-4.57782019525529	LOC105370032
653479	0.6184191046240138	0.6565312217718224	1.845254329076263	0.0810896232214215	0.98856218359347	-4.545122210862368	MRPL45P2
105370169	1.2981791754737941	-1.9653834334927132	1.8445083768211197	0.08120278604001338	0.98856218359347	-4.570797772129106	LOC105370169
55040	-1.5586290350995315	-3.0063405767615166	-1.844406233310525	0.08121829225835757	0.98856218359347	-4.578260311528657	EPN3
79755	-1.3656353931907885	-0.8491098003756824	-1.8443334375568279	0.08122934483499028	0.98856218359347	-4.5638685153054785	ZNF750
92840	-1.0814612514963036	-1.4972854339432613	-1.8442881343158803	0.08123622389132344	0.98856218359347	-4.565435140860248	REEP6
969	0.654271644495652	5.991199176938066	1.8442664891465972	0.08123951077586843	0.98856218359347	-4.31148122897882	CD69
27333	-0.2887830004678156	4.7574851802456575	-1.8431447917833033	0.08141000387071463	0.98856218359347	-4.357901285128845	GOLIM4
158234	-0.306058364693949	4.279800509460237	-1.8426597493280579	0.0814838254688741	0.98856218359347	-4.37625615273803	TRMT10B
162972	-0.31116703080526076	3.744932448606476	-1.842554122448064	0.08149990926652231	0.98856218359347	-4.395262693783602	ZNF550
55651	0.48872500837362276	2.9602119251028727	1.842457448447428	0.08151463225318448	0.98856218359347	-4.447640011284483	NHP2
103689915	-1.319057130234245	-2.894274557887891	-1.8421777956223595	0.08155723518791946	0.98856218359347	-4.575074585420831	DLEU1-AS1
158572	0.8744466769258126	-1.29381230260526	1.8420804655290088	0.08157206725713177	0.98856218359347	-4.565856459581521	USP27X-DT
1647	-0.5033458357089375	3.434449287045457	-1.841504587039947	0.08165987347665854	0.98856218359347	-4.429589670884271	GADD45A
29102	-0.3327257188968886	4.635303793533651	-1.8411830597136112	0.08170893397164387	0.98856218359347	-4.3678524514815456	DROSHA
102	0.22324456009038052	7.187160313096347	1.840997648175381	0.08173723689659465	0.98856218359347	-4.282017045024779	ADAM10
57221	-1.4544794677258566	-2.7836586777109877	-1.8407771778901045	0.08177090271340956	0.98856218359347	-4.57515605423389	ARFGEF3
101928317	0.6906128910634379	2.3834915347498886	1.8400656984328112	0.08187962868224322	0.98856218359347	-4.496754549817731	LOC101928317
2869	0.3236382696816955	4.460245581770725	1.8399943598372281	0.08189053741061524	0.98856218359347	-4.376816056819536	GRK5
2050	0.6396250535690191	0.8909344950181323	1.8399850355719178	0.08189196332321667	0.98856218359347	-4.5396769527545535	EPHB4
101927857	-1.4451002162219861	-2.156367796890295	-1.8393396916848412	0.0819907054590838	0.98856218359347	-4.5717015974088975	LOC101927857
144481	-1.5131837967978026	-2.122138306179251	-1.8386745181621822	0.08209259101930384	0.98856218359347	-4.574988069929186	SOCS2-AS1
4051	1.609091559288434	1.192411380449796	1.8385074449461902	0.08211819931102066	0.98856218359347	-4.52475869858736	CYP4F3
5314	-1.1270365449886317	-3.100396362582026	-1.8380833282694895	0.08218323765048077	0.98856218359347	-4.574032341710221	PKHD1
105374937	1.4885249691127242	-2.878038385687956	1.837843252577584	0.08222007331719382	0.98856218359347	-4.576674180089863	LOC105374937
109136579	-0.2508331516530724	13.306349719302087	-1.8378203218680478	0.08222359241535207	0.98856218359347	-4.214601311814579	TALAM1
105375132	1.0472130031880167	0.1676578910807262	1.836977969144468	0.08235295706699332	0.98856218359347	-4.548502468884361	SDK1-AS1
105370655	-0.9131604270374463	0.9279462259890358	-1.8368772974000689	0.08236842971059109	0.98856218359347	-4.5144310912577454	LOC105370655
101927580	-1.6417702522625597	-2.1944713121943096	-1.8365688088026055	0.08241585844276203	0.98856218359347	-4.5732320989420865	LINC02141
5226	0.2820157777167962	6.365496123579431	1.8365224317012905	0.08242299078464778	0.98856218359347	-4.3081739200954425	PGD
554251	-0.4519069763471817	2.1731863448750013	-1.8360901174917807	0.08248950251284379	0.98856218359347	-4.490800325865773	FBXO48
100506901	-1.3899462853081683	-3.5637007539141012	-1.8360172702196453	0.0825007147316612	0.98856218359347	-4.578710919948218	LL0XNC01-250H12.3
580	0.4121235607597118	5.308660618302397	1.83599858672586	0.08250359059930776	0.98856218359347	-4.350547310630032	BARD1
100049587	0.5472961300730175	3.4610107307997593	1.8358247011355098	0.08253036025836355	0.98856218359347	-4.427559080522412	SIGLEC14
85236	0.351929395072589	5.893564706264528	1.8357037568053876	0.0825489841115883	0.98856218359347	-4.325150499232041	H2BC12
28748	-0.9124759941348892	-1.2932064561535679	-1.8353785075248665	0.08259908655884929	0.98856218359347	-4.568332571097382	TRAJ7
8193	-1.3529467503615225	-3.6084103454696344	-1.8351179547311043	0.08263924219267438	0.98856218359347	-4.57844262001699	DPF1
116211	1.2165443458269372	-1.1900943460523996	1.8345574218508442	0.08272568792883767	0.98856218359347	-4.565164128486363	TM4SF19
8804	0.43557531222623336	6.485511584474172	1.8340969571612693	0.08279676041379294	0.98856218359347	-4.310429614506789	CREG1
56311	-1.5642128089698666	-3.6237238238190677	-1.8340838204490755	0.08279878884394934	0.98856218359347	-4.579762493697765	ANKRD7
54108	0.35445150835968864	2.9814301223424065	1.8335187477526185	0.08288608257489656	0.98856218359347	-4.459494764877337	CHRAC1
100506476	1.3858367148541872	-1.4641794143511495	1.8327890775849947	0.0829989230923758	0.98856218359347	-4.565922554094445	MIDEAS-AS1
84168	1.1713689082235064	-3.572514692324092	1.832650228601603	0.08302041077076504	0.98856218359347	-4.5762994629683185	ANTXR1
662	1.099318387974734	0.7639030795371596	1.832487236381637	0.08304564097756924	0.98856218359347	-4.5402624150401625	BNIP1
81786	0.6265422922555568	0.2878640490244717	1.8321087259735565	0.08310425802878132	0.98856218359347	-4.548892030443419	TRIM7
113730	-0.7569561939405725	0.8353898384602796	-1.8319871397030043	0.08312309487363888	0.98856218359347	-4.535585747637126	KLHDC7B
7850	1.1388049172466417	1.2990270516515274	1.8318903365106598	0.08313809485796461	0.98856218359347	-4.52208588608033	IL1R2
101927522	1.223795505889249	-3.035240097781546	1.8314972756705532	0.08319902535785902	0.98856218359347	-4.573307448343409	LOC101927522
100289473	1.000143463959236	-1.5572749261840722	1.8312543494393276	0.08323670224664383	0.98856218359347	-4.564820791613726	LOC100289473
105376627	1.3617882162947434	-2.4405113474382185	1.8311817051061197	0.08324797199765827	0.98856218359347	-4.569094690475719	LOC105376627
25822	0.9590820091663108	-0.6941456144620454	1.83103237490108	0.08327114268896685	0.98856218359347	-4.559794057193109	DNAJB5
64895	-0.30248657564889836	5.331386035214642	-1.830823297374235	0.08330359352054183	0.98856218359347	-4.336586943282953	PAPOLG
100302183	-1.0545761880509483	-1.366729061034488	-1.8307029775468937	0.08332227333341939	0.98856218359347	-4.570848269990808	MIR1825
5721	0.3388464704493428	4.01671869783723	1.8306540418434134	0.0833298717166483	0.98856218359347	-4.399205213538285	PSME2
10477	0.3844810844826525	4.2282994313459215	1.8304123591276233	0.08336740737463458	0.98856218359347	-4.398071704631829	UBE2E3
5898	-0.2952593849352816	4.804783315004398	-1.8300395527263937	0.08342533686961176	0.98856218359347	-4.359774905951734	RALA
284114	-0.5857395654795439	2.140616728871545	-1.8296676828308867	0.0834831559899523	0.98856218359347	-4.501480418188222	TMEM102
339105	-0.7513387032235163	0.5362615433368717	-1.8295160738364526	0.08350673855465893	0.98856218359347	-4.546516918228043	PRSS53
105369743	0.9998876872189773	-1.616747887600112	1.8294924472928857	0.0835104141558909	0.98856218359347	-4.570896540977161	LOC105369743
1912	0.3515773692702462	4.239352306400204	1.8294123487564307	0.08352287620772077	0.98856218359347	-4.385191654371152	PHC2
2161	1.1784693590693798	-1.8211907691800218	1.828919217879592	0.08359963540057941	0.98856218359347	-4.568227064451468	F12
11180	-0.21622420554067823	5.090389606505914	-1.8287420420337719	0.08362722912482988	0.98856218359347	-4.347800824264854	WDR6
105373096	-1.2896061982792528	-2.354181159165908	-1.8283995139645042	0.08368059777009622	0.98856218359347	-4.574751411715221	LOC105373096
10815	-1.2697034702558385	-2.3393678934815694	-1.8283361657666704	0.08369047120161176	0.98856218359347	-4.576041821203935	CPLX1
3987	0.40217642259869546	7.343807927830656	1.8279567296495909	0.08374963137527651	0.98856218359347	-4.2877075431001295	LIMS1
79444	-1.414860459962374	-3.4196240743884627	-1.827896500702258	0.08375902540296258	0.98856218359347	-4.578653643899482	BIRC7
9022	-0.7922604152685975	-0.39314908146541466	-1.8275254609336047	0.0838169175739374	0.98856218359347	-4.563404268663783	CLIC3
5930	0.2586926451277458	5.97941969449768	1.8272849281058972	0.08385446588447769	0.98856218359347	-4.321184481956702	RBBP6
220164	-0.48110885777846857	3.2809672908905476	-1.827012611682381	0.08389699355113694	0.98856218359347	-4.4431926616559005	DOK6
389677	-0.27395819693301604	5.190485398436161	-1.826656398574416	0.08395265189125922	0.98856218359347	-4.342689923238167	RBM12B
105371016	-1.6350873079583765	-2.5515927620832053	-1.8264481360869147	0.0839852079124177	0.98856218359347	-4.575038675028398	SYNM-AS1
7263	0.6024159428966582	1.9869984401746879	1.825741814533392	0.08409570392823885	0.98856218359347	-4.511152901567441	TST
6138	0.2761671611918022	8.375788537853486	1.8255939687578342	0.08411884883783294	0.98856218359347	-4.263123922318452	RPL15
64084	-1.4958585161587123	-3.472264473971763	-1.8252469163532532	0.0841732010007936	0.98856218359347	-4.577859748554097	CLSTN2
10891	-1.0537640420667642	-0.4240663379714327	-1.8240119080679926	0.08436686623217352	0.98856218359347	-4.559503856029024	PPARGC1A
7791	0.3207585058751006	5.079861481306146	1.8220634009056376	0.08467321078030818	0.98856218359347	-4.356528995225626	ZYX
64708	-0.3761477437465346	2.8866295346183604	-1.8219117485823633	0.08469709437585266	0.98856218359347	-4.459623717541601	COPS7B
107984974	0.4439662794212964	2.060849774643767	1.8217227783699899	0.0847268633870817	0.98856218359347	-4.512324609023071	LOC107984974
7532	0.28951520643143436	4.918886949645696	1.8206108365736984	0.08490221630187024	0.98856218359347	-4.362894916405234	YWHAG
5756	0.37173042004701706	4.4316356100854595	1.820573256251616	0.08490814825364539	0.98856218359347	-4.377047965918175	TWF1
105370195	0.9312548341231841	-1.4688861255883265	1.8204033807960016	0.08493496715925529	0.98856218359347	-4.570052162445909	LOC105370195
105372710	-1.8590543535150656	-3.377019921562821	-1.8203217534399316	0.08494785662772128	0.98856218359347	-4.579196554475393	LOC105372710
79228	0.543128050702903	2.4197343003717444	1.8196955565647857	0.08504679397400441	0.98856218359347	-4.496537716627769	THOC6
53637	-0.5057422575124884	4.869891292880896	-1.8196587686224726	0.085052609500524	0.98856218359347	-4.370298452623526	S1PR5
105376744	-1.2864992721461344	-2.544651891562697	-1.8195730280946865	0.08506616492044955	0.98856218359347	-4.5747211004729555	LINC02766
1800	1.2995747900415169	-2.906560272317231	1.8190208929736507	0.08515350176583665	0.98856218359347	-4.5751319156239045	DPEP1
57575	-1.276646798745507	-3.4999089827652807	-1.8187578111938771	0.08519514368913257	0.98856218359347	-4.577663619972111	PCDH10
8483	-1.2691950517560284	-2.6352651514809224	-1.8187034637084243	0.08520374830619606	0.98856218359347	-4.570175610636447	CILP
8174	-1.7310661910022547	-3.381142457123984	-1.818197506509525	0.08528389095859362	0.98856218359347	-4.577547746569187	MADCAM1
105372698	-0.65631604966329	1.857322954675967	-1.8180989494430893	0.08529950988243902	0.98856218359347	-4.5095575555659435	LOC105372698
9381	-1.2313458423458128	-1.3962802333377846	-1.8178886277866224	0.08533284917423546	0.98856218359347	-4.569492514525701	OTOF
51300	-0.28398921246946607	4.6299335722122414	-1.817581295252837	0.08538158671771956	0.98856218359347	-4.377395100836928	TIMMDC1
81543	-0.8322687657429519	-0.9869684407483159	-1.8170432796867155	0.0854669651739841	0.98856218359347	-4.563750605373245	LRRC3
105371705	1.1971756251167815	-1.5814235631264295	1.8167006772126981	0.08552137216308726	0.98856218359347	-4.567717777985398	LOC105371705
646976	0.7017499121979175	0.6780389377217378	1.816539725352808	0.0855469425830982	0.98856218359347	-4.5422306738029254	RALGPS2-AS1
10412	0.33427132259938563	5.6807110768163005	1.8158568333562273	0.08565550802226708	0.98856218359347	-4.3360219408831195	NSA2
165679	-0.9915901778592682	0.11067029254568297	-1.8157833889048285	0.08566719131680703	0.98856218359347	-4.544246079351401	SPTSSB
8974	-1.5900598353369189	-3.2847680797891323	-1.815619828958546	0.08569321488741158	0.98856218359347	-4.577663900688651	P4HA2
102725509	-1.0238813176978556	-1.363833120515141	-1.8152051541190628	0.085759223642092	0.98856218359347	-4.566021001504584	LINC01232
60680	-1.196198245700157	-3.3243795219795205	-1.81516817682116	0.08576511191983266	0.98856218359347	-4.577462877489419	CELF5
107986428	-0.6039658981199723	1.192980385163267	-1.8146009878669813	0.08585547560153185	0.98856218359347	-4.5256664763522965	LOC107986428
2872	-0.2688569141953554	6.081238442839267	-1.8142816003553317	0.0859063965674892	0.98856218359347	-4.323838970729315	MKNK2
28731	-0.9208273991257152	-1.0422302059088742	-1.8141580717189356	0.0859260982118309	0.98856218359347	-4.564940632918267	TRAJ24
25981	-0.27245553729812944	5.6062087831249485	-1.8141379260864239	0.08592931162357599	0.98856218359347	-4.336285445748488	DNAH1
107397392	-1.5136385107168207	-3.29145282316197	-1.8133784843417264	0.08605052616432815	0.98856218359347	-4.577773534318771	SCARNA18B
81846	0.23388874665768355	5.367709892774763	1.81321392628671	0.08607681098326214	0.98856218359347	-4.347917184126136	SBF2
105378687	-1.4903584784033566	-2.9263026878225005	-1.8131018724909465	0.08609471332653867	0.98856218359347	-4.573377310031479	CDC20-DT
5900	-0.3068911293229508	4.838076767801558	-1.8124779171201044	0.08619445947995846	0.98856218359347	-4.369092399087405	RALGDS
5899	0.2762848753231122	4.721674668318689	1.812306034929925	0.08622195448731353	0.98856218359347	-4.373245688677651	RALB
219731	1.4054379000985562	-2.816690852121961	1.8109188253102995	0.08644413921789061	0.98856218359347	-4.577065788974353	PROSER2-AS1
105371382	-1.3740487138308186	-2.851756021140102	-1.8102707851202045	0.086548105027068	0.98856218359347	-4.575358167848673	LOC105371382
57291	0.36065925051143166	2.8379477617986053	1.808706794531262	0.08679946797408443	0.98856218359347	-4.464643339170025	DANCR
24149	0.2530267881060082	5.486783521409378	1.8085295129890984	0.08682800068975906	0.98856218359347	-4.3435838999255045	ZNF318
84081	-0.27768567527462995	4.566065293795846	-1.8084767763379188	0.0868364900123365	0.98856218359347	-4.378350269638162	NSRP1
6016	0.2661767967290851	5.502761196187295	1.8081415354691426	0.08689047262494426	0.98856218359347	-4.347203107166592	RIT1
8435	-0.941950228121589	-2.782745431263444	-1.8080781758839943	0.08690067848099252	0.98856218359347	-4.574103676785163	SOAT2
105373652	0.9299649730754609	-1.5692261869695276	1.80790311539058	0.08692888237684603	0.98856218359347	-4.5708643222872745	LOC105373652
6424	-1.5655311947164625	-2.872629376368721	-1.8075389673221596	0.08698757568187301	0.98856218359347	-4.5771061339159775	SFRP4
100500810	1.1715643411698946	-3.216135124303229	1.8072505394578444	0.08703408898693915	0.98856218359347	-4.576366213885396	MIR3620
3012	0.30936249604774346	4.639991358640583	1.8070853360523882	0.08706074029013397	0.98856218359347	-4.382707071638875	H2AC8
79899	-0.4206743732388185	4.640787541211907	-1.806385483257813	0.08717372254490338	0.98856218359347	-4.379137256996437	PRR5L
84947	-0.4738020987524312	2.26132003449449	-1.8048368924875162	0.08742417791985765	0.98856218359347	-4.491440489123664	SERAC1
100033431	1.2120599495085185	-1.426248635389318	1.8047413657142986	0.08743964813036931	0.98856218359347	-4.562261942569484	SNORD116-20
7776	-0.27461057527129284	6.3790025217680775	-1.8046936220673544	0.08744738093470718	0.98856218359347	-4.320681431868251	ZNF236
51121	-0.5659731138534125	1.6770780377601535	-1.80467289724414	0.08745073781853328	0.98856218359347	-4.511319781911687	RPL26L1
402381	-1.6351033537923647	-3.088559574918016	-1.804279709323009	0.08751444538351465	0.98856218359347	-4.578055756804283	SOHLH1
201501	-1.695083493857923	-3.1566410515970653	-1.8041480519308961	0.087535786659255585	0.98856218359347	-4.578030432607249	ZBTB7C
6747	0.28615910793625776	5.7575137723407135	1.8038522493922093	0.08758375195360368	0.98856218359347	-4.339532052303797	SSR3
440078	-0.8483619551358818	-0.07672266953249128	-1.8037432361500594	0.08760143457278506	0.98856218359347	-4.5568500723563	FAM66C
285601	-0.7556836693700291	-0.6671964822044089	-1.8036567500868033	0.08761546536195576	0.98856218359347	-4.563887189003092	GPR150
8587	-1.4075729881999406	-2.256579558817314	-1.8034507253554242	0.0876488970274019	0.98856218359347	-4.573405638199919	OR7E2P
26226	-0.8525494892460386	0.0056632306981515435	-1.8026663368545253	0.087776281804235	0.98856218359347	-4.556936243463635	FBXW4P1
1586	-1.399551435863585	-3.0489110276896367	-1.8025456091588445	0.08779590233901277	0.98856218359347	-4.576926333944031	CYP17A1
124152	-0.7831520934100527	0.12030982345277633	-1.801887406090552	0.08790294013474625	0.98856218359347	-4.555050359897702	IQCK
54206	0.841714081659453	-0.29149381576251604	1.8018132970352014	0.08791499897193969	0.98856218359347	-4.558793274118238	ERRFI1
26832	1.4634271271121064	-1.417550526987353	1.8016126332358278	0.08794765772319116	0.98856218359347	-4.568809422819208	RNU5B-1
105371412	-1.5732719754449547	-3.2301294250157473	-1.8013618196447598	0.08798849342041483	0.98856218359347	-4.5787196331490465	LOC105371412
23654	0.33935699948458176	6.179010960405033	1.8013248219135334	0.08799451852996094	0.98856218359347	-4.328961211907831	PLXNB2
65983	-0.4788586107637034	2.3257500604278185	-1.8012391461615156	0.08800847227569229	0.98856218359347	-4.487439675826489	GRAMD2B
29058	0.3162136218703564	5.055676192303689	1.8007977017832024	0.08808039957297488	0.98856218359347	-4.363481740813928	TMEM230
55268	-0.3914049193785374	4.417341041953967	-1.8007487734902496	0.08808837492328812	0.98856218359347	-4.3831569368871754	ECHDC2
105376286	0.7435488109213751	0.21214343022375143	1.8005146158009573	0.0881265515360526	0.98856218359347	-4.551127918866218	LOC105376286
111188157	1.158461647115986	-2.4720204730187922	1.800438637806547	0.0881389419419619	0.98856218359347	-4.572596173181939	LYNX1-SLURP2
1486	0.30018496401863803	4.216266553698337	1.8003206645765326	0.08815818389632106	0.98856218359347	-4.395693229630483	CTBS
102723750	-0.46756676140481	4.9238150342839955	-1.800095344828662	0.08819494472754419	0.98856218359347	-4.375093251233622	LOC102723750
81832	0.9811619923434439	-0.0071748232394829225	1.7996225434836224	0.08827212556831944	0.98856218359347	-4.550688638828532	NETO1
3117	-3.8163059211352213	1.2275119168033934	-1.7994580766047146	0.08829898721385238	0.98856218359347	-4.542959960942684	HLA-DQA1
100126313	-1.2740453478113078	-3.3105350027552576	-1.7989533368073591	0.08838146865737777	0.98856218359347	-4.578778080492631	MIR744
8787	-0.6068500391969323	2.093564306735806	-1.7987735600600798	0.08841086288691857	0.98856218359347	-4.508224667245094	RGS9
646300	1.1576384699646627	-1.5099177713779521	1.7984715871262116	0.08846025588385066	0.98856218359347	-4.5684172047126355	COL6A4P2
93655	0.8422191125174334	0.21912867666017377	1.798289443081563	0.08849006039077985	0.98856218359347	-4.555220049783522	ST7-OT3
23178	-0.4171414320826563	4.017308528477714	-1.7982220511322409	0.08850109005776821	0.98856218359347	-4.406414669269055	PASK
677840	1.2903629599390904	-2.4641656815185233	1.798210989905587	0.08850290050201802	0.98856218359347	-4.573872377519968	SNORA71D
102724608	0.6207418858305995	1.107060002513023	1.798118679977451	0.08851801057244907	0.98856218359347	-4.5294031749262915	LOC102724608
641467	-0.655766246798966	0.6302131431962641	-1.7978132491850347	0.0885680221115889	0.98856218359347	-4.54437410818609	TSC22D1-AS1
3939	0.2052284590651574	6.263019020902112	1.7973166655248698	0.08864938581971266	0.98856218359347	-4.326410440361842	LDHA
292	0.3674330682289231	5.5284246476700565	1.7971569410950723	0.08867557003010475	0.98856218359347	-4.348590312926604	SLC25A5
25950	-0.3722702880429076	3.1209342861837164	-1.796214449010543	0.08883021357676317	0.98856218359347	-4.454459734733574	RWDD3
107985203	1.324316381832601	-1.3299530329629836	1.7959832297532896	0.08886818780243802	0.98856218359347	-4.565696655026391	LOC107985203
329	-0.41450840745977047	8.03576744236331	-1.7959324783769197	0.08887652483388658	0.98856218359347	-4.284832737125908	BIRC2
54466	-0.724488550422274	0.3150895042672885	-1.7946963389808286	0.08907979866290308	0.98856218359347	-4.544779745877883	SPIN2A
57026	0.669510389346331	0.8689239026174954	1.7943657530277444	0.0891342296853752	0.98856218359347	-4.541652928236141	PDXP
84263	0.37493508414546906	3.905869111959886	1.7940323452590001	0.08918915468497494	0.98856218359347	-4.425086319423002	HSDL2
6553	-1.0837577832492125	-1.9850884083722962	-1.7932535105559833	0.0893175734917211	0.98856218359347	-4.573897315491139	SLC9A5
414318	-1.1417907098277238	-2.1935445679756067	-1.7930419129709056	0.08935249076508843	0.98856218359347	-4.574101015393194	LINC02913
283104	0.5730515411816588	2.1826840733481525	1.7929108713116397	0.08937412087794233	0.98856218359347	-4.492283552570842	SBF2-AS1
692148	0.7800130680495254	7.326427917806725	1.7928360466063207	0.08938647370563392	0.98856218359347	-4.312221469831634	SCARNA10
9244	-1.3296296206711036	-3.412595238384106	-1.7926588160329606	0.0894157386782167	0.98856218359347	-4.578694800475261	CRLF1
2800	-0.2904910289647624	5.161584921677159	-1.7925253921373707	0.08943777563821424	0.98856218359347	-4.362186356185056	GOLGA1
10871	0.53762106651179	2.5244738762893606	1.791939645643415	0.0895345764799507	0.98856218359347	-4.492265028599771	CD300C
9814	-0.24323223920395698	5.080696133253482	-1.791814585517994	0.08955525582043754	0.98856218359347	-4.364259795705489	SFI1
79825	-1.0736206810581692	-2.3014739851459427	-1.7914796631643704	0.08961065746922073	0.98856218359347	-4.574093597132216	EFCC1
5341	0.33814003680764326	6.403125613973856	1.791090006540925	0.08967515064655948	0.98856218359347	-4.3264444153957555	PLEK
105374800	1.1806584635623438	-1.582651458027307	1.7908928074315633	0.08970780504334447	0.98856218359347	-4.569746472136908	LOC105374800
84973	0.36466202340191556	3.370187521708034	1.7907833336292367	0.08972593739113405	0.98856218359347	-4.441972968030807	SNHG7
644135	-1.455392996674609	-3.35709306801262	-1.790653904072793	0.0897473791667369	0.98856218359347	-4.576957764756349	PDE7B-AS1
6911	1.1636372445725116	-1.8895760428644124	1.788362474831663	0.09012772553299066	0.98856218359347	-4.57451305437863	TBX6
4232	0.6348075848891723	2.096312106011413	1.7882112415105937	0.09015287754216512	0.98856218359347	-4.505320526827311	MEST
834	0.23718882063975144	6.207259672716995	1.7878720243166064	0.09020931587618478	0.98856218359347	-4.331015292045912	CASP1
1955	0.21652534837961745	7.018209202773943	1.787794962707697	0.0902221415335712	0.98856218359347	-4.311359680569118	MEGF9
1958	1.258069574740038	3.5632931893415685	1.7876971667757564	0.09023842036985831	0.98856218359347	-4.41917733907356	EGR1
84524	-0.3034933829213111	3.6813901664700444	-1.7876198514442017	0.09025129187333678	0.98856218359347	-4.418498703816602	ZC3H8
84174	0.33787177988697614	5.2562475677039595	1.7875962306407533	0.09025522459792377	0.98856218359347	-4.3630228187123326	SLA2
57670	0.9987624424669324	-1.880162441541682	1.7872100278533862	0.09031954625704317	0.98856218359347	-4.571822453973928	KIAA1549
1584	-1.5416171212658214	-3.3919161942987497	-1.787113936797426	0.09033555631935081	0.98856218359347	-4.580434900112065	CYP11B1
57574	-1.4278725800522567	-3.804870459550511	-1.7865642317903812	0.09042719208050941	0.98856218359347	-4.579377083669625	MARCHF4
81620	1.4089423093240487	-1.0208875834364255	1.7861879990450977	0.09048995668133109	0.98856218359347	-4.5685449009129115	CDT1
51512	-0.9467052123492885	-0.289298172847068	-1.7859996334838204	0.09052139479888717	0.98856218359347	-4.56166925193061	GTSE1
2741	-1.4735393071258285	-3.1585275152018517	-1.7854464087501627	0.09061378271218945	0.98856218359347	-4.579253211014524	GLRA1
105369735	-1.479461664836836	-3.8575108591338116	-1.7852211221765055	0.09065142883303007	0.98856218359347	-4.581114437381501	LOC105369735
26267	0.6606432305558982	0.970570818773226	1.7849384903913597	0.09069867678022793	0.98856218359347	-4.539689527241666	FBXO10
10776	0.20996856520308516	6.556346045065805	1.7843689221891985	0.09079395741801245	0.98856218359347	-4.324168959023627	ARPP19
25827	-0.7424839165952619	0.5159908596477756	-1.7840243357910706	0.09085164409813344	0.98856218359347	-4.549200234965286	FBXL2
5174	-1.2625223819292337	-0.9059594037367042	-1.7834200631720747	0.09095288147249452	0.98856218359347	-4.569126820249943	PDZK1
105372756	1.283736351920444	-3.87150515984633	1.783348845031402	0.09096481953487091	0.98856218359347	-4.579174414505578	LOC105372756
105373618	-0.7386560700617991	0.33540433015600624	-1.7831871711592273	0.09099192545538733	0.98856218359347	-4.553104280660281	LOC105373618
1621	-1.4204964417661397	-2.666486849847495	-1.7831716449667356	0.09099452891590033	0.98856218359347	-4.576990297675106	DBH
6744	0.21861802121531237	5.933804931148187	1.782996468753946	0.09102390727749332	0.98856218359347	-4.341914688671502	ITPRID2
951	0.2410551982095379	5.6245833643260115	1.782655537329183	0.09108110769371322	0.98856218359347	-4.351871881020849	CD37
7086	0.3585877948371863	7.16406406207749	1.7824535779229584	0.09111500656656123	0.98856218359347	-4.312941120072371	TKT
55471	-0.23421869943040186	4.9108386554687415	-1.7820567085322194	0.09118165305225183	0.98856218359347	-4.368570394180127	NDUFAF7
51065	0.4109882271944496	3.777008811138211	1.7820142992175858	0.09118877737867413	0.98856218359347	-4.426043302633552	RPS27L
57558	0.31024846360339486	3.3730694324917785	1.7820070881937566	0.09118998880430572	0.98856218359347	-4.445303793566344	USP35
107985388	0.5915988295356716	1.5386841221160499	1.781916882642821	0.09120514419021669	0.98856218359347	-4.52884421752357	LOC107985388
81557	1.0228785258279918	-3.6657609895429495	1.7819087370191733	0.09120651283992583	0.98856218359347	-4.577689858476917	MAGED4B
27184	0.5742988851724697	1.3806297844876358	1.781189966411028	0.09132735300031417	0.98856218359347	-4.533065643257763	DISC2
112268110	-1.7680692874815689	-3.238110208624406	-1.7811733317235676	0.09133015128260871	0.98856218359347	-4.578212861185319	LOC112268110
400999	-1.1739984565207746	-1.9422508530264229	-1.7811186705023065	0.09133934690264799	0.98856218359347	-4.56942455535717	SLC20A1-DT
102466736	-0.9302488373721332	-3.765764188457476	-1.7804131899084195	0.09145810172527667	0.98856218359347	-4.577625118915323	MIR6789
2837	-1.5170836893222641	-2.5699581730864773	-1.7802343400220089	0.09148822918218097	0.98856218359347	-4.573671678986429	UTS2R
1577	-0.42532816110628957	2.503106786499502	-1.7797835763084375	0.09156419911709403	0.98856218359347	-4.478455848830422	CYP3A5
11155	-1.2725313195760686	-2.058378182642279	-1.7797359545742466	0.09157222829973535	0.98856218359347	-4.575042708749463	LDB3
9296	0.5510643585964812	2.2687920499062053	1.779636648642299	0.09158897357990183	0.98856218359347	-4.513070275061043	ATP6V1F
6013	-1.34452328930455	-2.683739156274874	-1.7793418036182285	0.09163870697365663	0.98856218359347	-4.574826949737532	RLN1
650623	-0.8105473659537255	1.6641620910157784	-1.7785345584143712	0.09177499037844748	0.98856218359347	-4.525009672212808	BEND3P3
107985781	-1.0806885818644636	-2.2030088691992473	-1.7778542607112375	0.09188997865756657	0.98856218359347	-4.573399482372773	FSIP2-AS1
284454	0.5249282149842207	5.049597646795077	1.777441848596533	0.09195974817287147	0.98856218359347	-4.363601685735609	MIR23AHG
100862671	0.8833995757441341	0.39344541264188826	1.7773972140587566	0.09196730194941008	0.98856218359347	-4.545167075288048	TMEM265
51529	0.5323671497535047	2.26804348450944	1.7768497442474587	0.09205999752152698	0.98856218359347	-4.500922636498088	ANAPC11
105376035	1.3115309590950228	-3.1937110078028703	1.7767906304995242	0.09207001130080963	0.98856218359347	-4.577187661749448	LOC105376035
1960	1.8791819717026415	-0.5178037560846377	1.7762738242074232	0.09215759783913106	0.98856218359347	-4.560798389581654	EGR3
107985532	-1.4677363328820625	-2.2793854919913707	-1.7762061355811702	0.09216907483582495	0.98856218359347	-4.575382170370286	LOC107985532
105372651	-1.341621532947412	-2.6408429456500575	-1.776051079394194	0.09219537018913043	0.98856218359347	-4.576173331440776	LOC105372651
9745	-1.3815768163762678	-3.4229088033366186	-1.775591970249316	0.0922732669010222	0.98856218359347	-4.578216584055589	ZNF536
133923	1.2511827902762267	-3.892184203931686	1.7752941559955755	0.09232382741261724	0.98856218359347	-4.579141506651274	ZNF474
8356	0.6735658053501191	0.6148153069294164	1.7750837287295131	0.09235956657986347	0.98856218359347	-4.55029275487172	H3C12
79568	0.574188972952481	1.4861718574366545	1.7750639851217929	0.09236292046995792	0.98856218359347	-4.5316089383332985	MAIP1
105374711	-0.6319608655103293	0.9900045295593343	-1.7745637221484234	0.09244793656972075	0.98856218359347	-4.536622363821689	LOC105374711
83937	0.31600357823256253	4.808479463201147	1.7733652170720826	0.09265189058079272	0.98856218359347	-4.384042703912276	RASSF4
126364	0.291717118178874	4.511105473417318	1.7723115305245942	0.09283152313905414	0.98856218359347	-4.398414395308853	LRRC25
107984591	-1.5561044224560725	-2.3635052558312535	-1.7722678974839803	0.09283896822265741	0.98856218359347	-4.575858485870254	LOC107984591
432	0.6522681992569825	1.4224123557051254	1.7721309815209405	0.09286233349180105	0.98856218359347	-4.530698684945677	ASGR1
2946	0.7577889505970163	0.9166469387033617	1.7721162041001302	0.09286485562452546	0.98856218359347	-4.539246953150947	GSTM2
103021294	-0.4650389175302436	8.844419822583605	-1.7715872084317095	0.09295518103494081	0.98856218359347	-4.287396995160732	ABALON
100132612	-1.346997980044657	0.059915714291233234	-1.77154730642597	0.09296199735155458	0.98856218359347	-4.563459727001241	LINC02312
64478	1.4589800552446206	-1.2183373437041496	1.7714047896479108	0.0929863465268121	0.98856218359347	-4.56866894271245	CSMD1
105376621	0.7846361923438523	0.9270663003896975	1.7713010753306926	0.09300406973418644	0.98856218359347	-4.5443470327397115	LOC105376621
100885789	-0.612156044224184	2.2025380417267213	-1.7712661376427352	0.09301004071704483	0.98856218359347	-4.491956279332736	IFNG-AS1
8555	0.576771759079401	4.156409014728445	1.7710335901421523	0.09304979244823233	0.98856218359347	-4.419364993734887	CDC14B
101928731	-0.6860757838828031	0.42759365110117087	-1.7704075722223624	0.09315687745775586	0.98856218359347	-4.546522946637776	CRADD-AS1
572	0.6231436021702053	2.0843952488876676	1.770172198447843	0.09319716756606147	0.98856218359347	-4.521405207236151	BAD
3476	0.27424257067033864	4.8813345449446475	1.7699419436078112	0.0932365960831153	0.98856218359347	-4.381939191252257	IGBP1
319101	-0.5005053910028971	3.2971518739886516	-1.7696292335806467	0.09329016730715035	0.98856218359347	-4.453179862957707	KRT73
387804	-1.5400869455141155	-2.855351140822255	-1.7695486397116995	0.093303978398362	0.98856218359347	-4.575338617891554	VSTM5
100302113	-1.6142305378863866	-3.3472618721026923	-1.7694225465314326	0.09332559011047774	0.98856218359347	-4.5789545169475945	MIR1200
101928212	-1.0583312354418069	-3.2685185588584673	-1.7692349904171683	0.09335774428981983	0.98856218359347	-4.574583057703858	LOC101928212
140700	-0.7916126592342144	0.6086515503856333	-1.769135867676182	0.09337474154464939	0.98856218359347	-4.539680087899538	SAMD10
10952	0.3711729424156185	3.7892063509336316	1.7687190028511512	0.09344625362592619	0.98856218359347	-4.426173410210375	SEC61B
107986426	-1.5827054918861412	-2.494170356415223	-1.7681323739491785	0.09354696883763518	0.98856218359347	-4.574035922988564	LOC107986426
102724046	1.378514026891394	-3.414443712085935	1.7679319192992937	0.09358140543261219	0.98856218359347	-4.579401522955461	LOC102724046
102465978	-1.2421792044912023	-3.415194551233772	-1.7678674888644272	0.09359247643168975	0.98856218359347	-4.578116402651088	MIR6850
666	-1.107295690925671	-1.1574884216294035	-1.7676095385002415	0.09363681110161905	0.98856218359347	-4.563298263344604	BOK
28950	0.8266232073843908	0.6791455679296743	1.7670684299573967	0.09372987221956205	0.98856218359347	-4.548679736815688	IGKJ1
100505832	-1.1714051583679232	-3.9559759750805066	-1.7668294871662804	0.09377099170879238	0.98856218359347	-4.578192952557674	PROX1-AS1
6039	0.5056805058659575	3.6979548080143365	1.7666781891112338	0.09379703657540625	0.98856218359347	-4.431391166193666	RNASE6
9341	0.23983458465006624	5.378245716807517	1.7662262875451271	0.09387486555165397	0.98856218359347	-4.3663661967135825	VAMP3
359948	0.2668775969603292	6.596847872157348	1.7661468819897643	0.09388854700183105	0.98856218359347	-4.32898322797048	IRF2BP2
54407	0.2537004858673022	6.661092770046323	1.765262285280043	0.09404107866076407	0.98856218359347	-4.329082370634378	SLC38A2
776	0.9279083962466506	-0.7982818164131024	1.765195214404959	0.09405265250657363	0.98856218359347	-4.563259198648495	CACNA1D
25832	0.2539891160200698	4.775768072125352	1.7647702512703645	0.09412601348172434	0.98856218359347	-4.388537880700126	NBPF14
79699	0.34213378833273467	4.905438934751445	1.7645095604815941	0.09417104084821198	0.98856218359347	-4.383085871143378	ZYG11B
100500860	1.2885759729609862	-2.578207762146714	1.7643620394293051	0.09419652944703039	0.98856218359347	-4.576574667528322	MIR3618
102466983	-1.2394855305036407	-2.3462503511381407	-1.7639307609454766	0.09427107981700063	0.98856218359347	-4.5768077464017445	MIR6766
4047	-0.7053841827900479	1.1071919416440343	-1.763843770339284	0.09428612312914263	0.98856218359347	-4.539107382113905	LSS
84809	-0.44236883827692397	1.7282917955713089	-1.763622817371617	0.09432434195681773	0.98856218359347	-4.508484724863455	CROCCP2
23172	-0.28732901174589864	3.5934616328729008	-1.7634798493317374	0.09434907868347707	0.98856218359347	-4.436880666771229	ABRAXAS2
80307	-1.426277137464668	-2.299357300959128	-1.7629304917532949	0.09444418242235698	0.98856218359347	-4.5730118113653955	FER1L4
3954	0.25066496674205974	4.158616564006979	1.762825448302896	0.09446237681239203	0.98856218359347	-4.415074322740164	LETM1
101929548	-1.4489222560752433	-3.7442992519394434	-1.762731967439386	0.094478571024035	0.98856218359347	-4.581302266753033	FOCAD-AS1
2767	0.5994723308687251	0.8095957445994474	1.7626182157085601	0.09449828011925737	0.98856218359347	-4.543478633947355	GNA11
6532	0.6559949413899291	1.406683542853554	1.7617200652777876	0.09465402265976111	0.98856218359347	-4.528698847955707	SLC6A4
101927377	-0.7924315499826035	-0.5513289982699854	-1.7615928907325715	0.09467609316992835	0.98856218359347	-4.566664301438996	LOC101927377
984	-0.26758266402048925	4.112055652394628	-1.761567222683662	0.09468054827350249	0.98856218359347	-4.411906386918637	CDK11B
219988	0.29093097266346124	4.5793123959855215	1.7613674676446114	0.09471522519345624	0.98856218359347	-4.39965917614728	PATL1
10900	-0.6287478302059908	4.659306123745101	-1.7607122082610063	0.09482905373806323	0.98856218359347	-4.425443651220035	RUNDC3A
107984243	1.2529438032388114	-2.119641933316009	1.760445437529683	0.09487542984900364	0.98856218359347	-4.573902573176628	LOC107984243
55027	0.33531100365302	4.373455029030263	1.7603895967415648	0.09488513984418305	0.98856218359347	-4.40430697276219	HEATR3
29065	0.8281909651149814	0.09900433511289251	1.7599973672572842	0.09495336779543134	0.98856218359347	-4.555627005672078	ASAP1-IT1
256355	-1.07455020371917	-1.5821353365933537	-1.7599449077741334	0.09496249629771408	0.98856218359347	-4.571180089235335	RPS2P32
8269	0.9619333907070531	-0.0016330312371273074	1.7595400937568113	0.095032963792019	0.98856218359347	-4.556845607196505	TMEM187
51643	0.35657964510547213	4.595986128246929	1.7591847142902386	0.09509486339345952	0.98856218359347	-4.393409955991786	TMBIM4
105379123	1.2941450983227454	-2.747421723651919	1.7587488528572535	0.09517082897542097	0.98856218359347	-4.575968057222129	LOC105379123
105371225	-1.5409144383868827	-2.819533781268959	-1.7586083964112704	0.09519532010656118	0.98856218359347	-4.57619512923211	LOC105371225
105372901	-1.4264893034833643	-3.4913278119238633	-1.7577586531676916	0.09534360480428793	0.98856218359347	-4.580480120876221	LOC105372901
944	0.32346993588456563	4.938703723956113	1.7576893234145448	0.09535571204238304	0.98856218359347	-4.384822243629078	TNFSF8
8292	-0.5125437985358126	1.9913074766436591	-1.757575383527832	0.09537561256058479	0.98856218359347	-4.503969080024138	COLQ
1476	0.3438255173695972	3.2750582442564546	1.7574842381361846	0.09539153442813957	0.98856218359347	-4.456984135835399	CSTB
3119	-5.17553259498034	1.147538455240388	-1.7572229198464562	0.09543719597106079	0.98856218359347	-4.553425244749309	HLA-DQB1
105374493	-0.8836300100337491	0.21156251578656157	-1.7571225530714774	0.09545473862893433	0.98856218359347	-4.559895971113877	LOC105374493
8638	0.6665343813675584	2.2440793430748807	1.7570493188868144	0.09546754066661839	0.98856218359347	-4.5083397005637424	OASL
29766	0.20373527929170354	6.355736808026011	1.756891320632649	0.09549516534455353	0.98856218359347	-4.343423203602701	TMOD3
196527	0.3793338529714383	7.333584956592201	1.7564100486209073	0.09557935443656056	0.98856218359347	-4.322982756821289	ANO6
100505538	0.7712668594238288	-0.37682473313467185	1.7563338706243545	0.09559268617606259	0.98856218359347	-4.560779017949452	RBM26-AS1
9938	-0.22617855469300707	6.706966098562759	-1.7560140449619521	0.09564867572996003	0.98856218359347	-4.330036968915701	ARHGAP25
8915	0.39403126360329477	3.8583042514464765	1.7558558455232374	0.09567638105822461	0.98856218359347	-4.425364293016935	BCL10
2118	-1.1860091057157494	-2.142029766613277	-1.7556703994882505	0.09570886691162192	0.98856218359347	-4.575202449907135	ETV4
105375733	1.121708366349453	-2.3837864062124337	1.7555260513281	0.0957341599828617	0.98856218359347	-4.573737519453705	LOC105375733
154761	0.8576977955994985	-1.134291147998403	1.7551726579252993	0.09579610696765462	0.98856218359347	-4.569128988989581	LOC154761
389932	-0.9784040899973623	-2.1429412986064835	-1.7551354596844477	0.09580262953595886	0.98856218359347	-4.5759765190757715	AKR1C6P
79745	-0.21707039247347382	5.361205649738185	-1.7547059053975982	0.09587797810573383	0.98856218359347	-4.3695407317421395	CLIP4
118433	1.0146381121221224	2.6298439833880805	1.7533148951000999	0.09612232908541085	0.98856218359347	-4.497359357898112	RPL23AP7
6189	0.32512133596305937	8.9745259295597	1.7530540546992168	0.09616820946262625	0.98856218359347	-4.2927661490835405	RPS3A
2925	1.2919938638566588	-2.561958241216049	1.7528924975160698	0.09619663598411765	0.98856218359347	-4.57528318628876	GRPR
6968	-1.3315818531565782	-1.9382391704368949	-1.7528648676597935	0.09620149827747843	0.98856218359347	-4.575134620814483	TRGJ1
101927597	0.8798496454461462	-0.2678782028185802	1.7528080563821051	0.09621149657689902	0.98856218359347	-4.560551618776981	NCK1-DT
105369559	-1.4936642022283988	-2.8304186213286675	-1.7527334992474857	0.09622461936098771	0.98856218359347	-4.576740520533531	LOC105369559
51454	-1.5063775363601866	-2.640142669295234	-1.7526621632333492	0.09623717664746277	0.98856218359347	-4.578620427090348	GULP1
214	0.3621763507826392	3.7942221584359346	1.7521046635089088	0.09633536227838263	0.98856218359347	-4.435323448557087	ALCAM
728637	-1.1091196148897862	-1.2881680278008927	-1.7519560090785038	0.09636155761560318	0.98856218359347	-4.568751136399752	MEIKIN
51365	-1.600754138841121	-3.8954047674694388	-1.7513945552891133	0.09646055058609786	0.98856218359347	-4.580488906031363	PLA1A
6097	0.7978254051136027	0.3252346264227834	1.751316243034527	0.09647436524063698	0.98856218359347	-4.555156795652311	RORC
692197	-1.1665549721466593	-2.0828985717333826	-1.7511942306277843	0.09649589222365808	0.98856218359347	-4.576255238940289	SNORD77
100379224	-0.35116617164701003	4.019861220461897	-1.7509066801754558	0.09654664198829435	0.98856218359347	-4.417393357923974	ZNF225-AS1
332	1.2898767153133381	-1.9546139116734953	1.750493635052069	0.09661958073635248	0.98856218359347	-4.573330723490105	BIRC5
105379183	-1.2244114526504246	-3.6163411534974017	-1.7501738031987106	0.09667609191989601	0.98856218359347	-4.579533523903104	LOC105379183
6303	0.35734820358347985	7.365616966252106	1.7501286811923673	0.09668406684302165	0.98856218359347	-4.319945824673487	SAT1
103	0.2100885566420292	7.530952909163836	1.750063168420274	0.09669564667073655	0.98856218359347	-4.317267730226083	ADAR
81563	-0.49981861709303743	4.045927340458941	-1.7499546053592963	0.09671483857281335	0.98856218359347	-4.427597187022908	C1orf21
100132403	1.7834957299020129	-1.0089079687131954	1.7498281707650545	0.09673719398114383	0.98856218359347	-4.56686990500265	FAM157B
1666	-0.19877172469630722	5.358699338914928	-1.749318620832842	0.09682733489519417	0.98856218359347	-4.370931318191033	DECR1
8669	-0.4185797125914208	6.2016591794072315	-1.748911015665234	0.09689949380391898	0.98856218359347	-4.347726274607877	EIF3J
55665	-0.3289654968745013	3.3789413536625537	-1.748841368838371	0.09691182813298663	0.98856218359347	-4.448197913265279	URGCP
7298	-0.5702896545065839	1.3590249220747956	-1.748368285264268	0.09699564636000775	0.98856218359347	-4.530707108703901	TYMS
521	0.38081972182298207	3.5847536412958587	1.7480516907547454	0.09705177378894292	0.98856218359347	-4.451012464627368	ATP5ME
105371932	-0.4389198830649539	2.47829101612606	-1.7479417925489962	0.09707126365286095	0.98856218359347	-4.489709467988843	LOC105371932
9517	0.3263285722660987	6.28385942014669	1.7478326729623317	0.09709061878375745	0.98856218359347	-4.34765623699048	SPTLC2
4318	0.9006222031030278	0.36474242941497204	1.7476810007755457	0.0971175272462077	0.98856218359347	-4.550958914356088	MMP9
285973	-0.7297571721506441	0.5424773583384634	-1.7476455605274186	0.0971238157007097	0.98856218359347	-4.544753526484907	ATG9B
595	-1.2916003250571664	-0.7404842859731054	-1.7476443647940023	0.09712402787566149	0.98856218359347	-4.5650826262538455	CCND1
135295	-1.0387264534589775	-0.4693562973227875	-1.7475180250305893	0.09714644828755144	0.98856218359347	-4.564306044191486	SRSF12
3956	0.5089594862894797	5.025051897245568	1.7472958953496882	0.09718587855655429	0.98856218359347	-4.386548745539023	LGALS1
101243545	0.633698336875212	3.697912626941661	1.7472540888203947	0.09719330118728908	0.98856218359347	-4.439870440574788	LINC02067
105369302	-1.584508587004052	-3.5004175570031033	-1.7472209072681995	0.0971991928269541	0.98856218359347	-4.579976890835187	LOC105369302
283149	-0.4136125077459587	4.745218581267032	-1.746484478628548	0.09733003094888844	0.98856218359347	-4.389174153649167	BCL9L
388512	0.5573544239672594	2.1250723433538496	1.7461938834357225	0.0973817016622132	0.98856218359347	-4.5062704757595675	CLEC17A
9019	0.3411180637068014	3.3007755296085524	1.7460167280560366	0.09741321329123515	0.98856218359347	-4.450691879422861	MPZL1
124044	0.8453422501573026	0.2567972453131083	1.7459448343428419	0.09742600394855215	0.98856218359347	-4.552981352867936	SPATA2L
101927051	0.42277486206452686	2.358884725847115	1.745879229851307	0.09743767695408784	0.98856218359347	-4.5085835719002505	PDXP-DT
128025	-1.1339100646810576	-1.5758010243973553	-1.7455160144404958	0.0975023257569295	0.98856218359347	-4.572740688410906	WDR64
220388	-1.0467710931765453	-1.4486105445389756	-1.745290528620882	0.09754247869916749	0.98856218359347	-4.571006128645703	CCDC89
80224	-0.32671213359552986	3.4083918988270443	-1.7451898688702865	0.0975604081027588	0.98856218359347	-4.451534417007483	NUBPL
105378593	-1.1719203595731824	-3.0869547175135192	-1.7449208905178744	0.09760833221618585	0.98856218359347	-4.578171896325326	LOC105378593
79078	0.45135607249286336	2.9259691932193945	1.7439375379549156	0.09778371034922738	0.98856218359347	-4.4835856676191135	C1orf50
55845	0.3060572860655615	5.6354565536780115	1.7437963744508833	0.09780890881318138	0.98856218359347	-4.373386266375222	BRK1
7617	-0.459992115446735	1.8943252712094423	-1.7436895727249515	0.09782797724148834	0.98856218359347	-4.50949515987867	ZNF66
107181291	-0.6747327879809963	2.1872868939636843	-1.743419679601959	0.09787617840830096	0.98856218359347	-4.5166988967702935	PYDC5
6091	-1.2054774194837854	-0.9452998623126992	-1.7431797462189718	0.09791904620130218	0.98856218359347	-4.560652306783856	ROBO1
64388	-1.14006694540321	-1.6243567573617956	-1.7429264944717482	0.09796431113544736	0.98856218359347	-4.571863541890984	GREM2
105371017	-1.2473338590035552	-1.3965285050679181	-1.7426514605847943	0.09801348979112544	0.98856218359347	-4.570663650035966	LOC105371017
677769	-0.31276091355948665	6.390587109144337	-1.742591802654393	0.09802416000907377	0.98856218359347	-4.348571020148598	SCARNA17
407	-0.926831366968522	-2.3159126946858803	-1.7424762196318475	0.09804483565985118	0.98856218359347	-4.572700167272349	ARR3
2936	0.23604311780630827	5.518061600361006	1.7422287704359423	0.09808911239079823	0.98856218359347	-4.375055827217684	GSR
5230	0.2637996185711744	6.948781837225169	1.742062962071426	0.098118790586124785	0.98856218359347	-4.335467750467402	PGK1
5939	0.5109133687187346	3.3615631006845046	1.741886765952884	0.09815033660274677	0.98856218359347	-4.4601382626020865	RBMS2
192286	0.41123808105830584	4.189527392436607	1.7416934499950951	0.09818495782899798	0.98856218359347	-4.420633762244594	HIGD2A
2841	-0.33425464550271844	3.294797815545591	-1.740930450845626	0.09832170749813196	0.98856218359347	-4.459052493173472	GPR18
101927901	-1.3906269363132195	-1.9480184521664912	-1.7408605531571164	0.09833424324408219	0.98856218359347	-4.574424940223785	LINC02421
100302167	-1.437266187994902	-3.747519815477196	-1.7407166318457201	0.09836005904914566	0.98856218359347	-4.581512882483292	MIR1299
101929524	0.6988421507543394	-0.38885912743448453	1.7405050208503943	0.09839802729198839	0.98856218359347	-4.561037612329044	RETREG1-AS1
100499467	-1.187762927179186	-3.311946663813931	-1.7397778146206386	0.09852860264227106	0.98856218359347	-4.578787239091392	LINC00673
124402	-0.5270044344973561	2.228571782581105	-1.7394895049901526	0.09858041224340702	0.98856218359347	-4.507407327486871	UBALD1
695	0.3008544276651852	5.6785827460087654	1.739295278434965	0.09861532826888392	0.98856218359347	-4.366846637916586	BTK
11067	-0.9272500404850426	0.1630648089107127	-1.7391471114629966	0.09864197136776612	0.98856218359347	-4.553645357561441	DEPP1
57538	-0.9304699947063385	-1.6700847612308434	-1.7390790190282215	0.09865421770388447	0.98856218359347	-4.569086010324568	ALPK3
9215	0.4977390200753482	1.7515578666415181	1.7389134916943476	0.09868399305891531	0.98856218359347	-4.5190627629866205	LARGE1
158257	0.4419783348567212	2.742458741331957	1.7389117644910077	0.09868430379229483	0.98856218359347	-4.477482507096693	LINC02603
51278	0.3605641768950143	5.175738687774739	1.7385688396834422	0.09874601460041876	0.98856218359347	-4.3789215494296005	IER5
81025	-1.4437511018063378	-1.8850859086103362	-1.7383597154465151	0.09878366377901356	0.98856218359347	-4.5753616627305576	GJA9
25934	0.3226066238706049	3.4690944334403575	1.7382648252537947	0.09880075119655331	0.98856218359347	-4.453721322134413	NIPSNAP3A
28717	-1.0045397351813359	-1.7714780205582878	-1.738220558306519	0.09880872347141414	0.98856218359347	-4.571589078766252	TRAJ38
100129617	-0.996978886199569	-0.024102949370709854	-1.7380353694961108	0.09884208115591288	0.98856218359347	-4.5593962348971395	LOC100129617
64417	-0.3456920792641571	2.606646545723394	-1.738014139116097	0.09884590596272806	0.98856218359347	-4.481818962066134	TMEM267
387694	-1.4972355805036166	-2.8164960822108163	-1.737546129001994	0.09893025386015798	0.98856218359347	-4.579372435802468	SH2D4B
654254	-1.3658883950626053	-0.8472676115502283	-1.7375280442992358	0.09893351445304521	0.98856218359347	-4.561903163084264	ZNF732
105378797	-1.3645566944144263	-3.079023909485752	-1.7367843621337278	0.09906767752271123	0.98856218359347	-4.578329028514733	LOC105378797
900	0.2333961356854477	6.043260838187882	1.7361711484849642	0.09917842176637469	0.98856218359347	-4.359760258827966	CCNG1
90523	-1.2504025977762514	-3.9559759750805066	-1.7356766012495393	0.09926781314111244	0.98856218359347	-4.57898746499368	MLIP
51149	-0.3146538445671143	2.7976850013365078	-1.7355688616933136	0.09928729672124305	0.98856218359347	-4.470255618900617	MRNIP
7414	0.47127622520182655	7.822515473509048	1.7355335155655613	0.0992936894208639	0.98856218359347	-4.3242237786316595	VCL
84944	-1.5948920929026729	-3.5543978560504104	-1.7351510831433286	0.09936287886860107	0.98856218359347	-4.581670292348174	MAEL
401124	-0.5158791565457417	4.090981350771974	-1.7350271675050324	0.09938530654129188	0.98856218359347	-4.422574470372693	DTHD1
[truncated: 19,651 more rows]

## Sheet: GSE154881
GeneID	logFC	AveExpr	t	P.Value	adj.P.Val	B	Symbol
5328	6.903052306643975	1.5840214641773882	13.907686684675143	5.0179572828667935e-9	8.534039950971556e-5	9.80965007085478	PLAU
8794	-4.624839094834486	5.380641714589487	-10.932959648412579	8.408825424267935e-8	7.150444699526239e-4	8.053470065555741	TNFRSF10C
414062	5.49677066692774	3.309508703106368	9.928436204934288	2.5215474708770857e-7	0.00142946526124022	7.043381594098292	CCL3L3
414236	5.826429301427188	0.03057042082800976	9.650886297489375	3.4690787087761807e-7	0.0014749655400039126	6.5131463742430915	C10orf55
11221	4.6873673383966565	1.8677524770864893	9.091322079589284	6.748442577190143e-7	0.001875740021416762	6.124669746359406	DUSP10
3577	-4.115976188997865	6.83024484672052	-9.075196445929222	6.88225304269266e-7	0.001875740021416762	6.291819383896593	CXCR1
6404	-4.013902456261926	6.4202707520925255	-8.9639911468672	7.885833635921739e-7	0.001875740021416762	6.161068484790855	SELPLG
55422	4.009289775380296	3.060537770975516	8.872988766905907	8.823378709551417e-7	0.001875740021416762	5.967112743652742	ZNF331
27239	-3.941492011223086	1.839119821862664	-8.719209300764506	1.0688826316698722e-6	0.002019831879645502	5.680407892110763	GPR162
84419	6.121432910127229	-0.18688806185672419	8.263425984792175	1.915539971123335e-6	0.0029373519621828784	5.100314340606728	C15orf48
9308	4.25499034231021	4.340374426449191	8.15979943441002	2.1942697873788775e-6	0.0029373519621828784	5.196513823368626	CD83
254896	-4.008094234370904	3.4065704667557988	-8.127836886560816	2.288729586442121e-6	0.0029373519621828784	5.106037048175979	LOC254896
3310	-4.382642420434631	4.396290187430585	-8.125651341299964	2.2953449582447897e-6	0.0029373519621828784	5.143560803419426	HSPA6
3656	3.656125094778987	2.0467143751594725	8.034636570215204	2.5897587210470055e-6	0.0029373519621828784	4.981266921432907	IRAK2
79415	-4.927241402651003	5.190777537651649	-7.9516662642174945	2.893348270877722e-6	0.0029373519621828784	4.946244742520147	CYBC1
91662	-3.8227224450446977	3.248311871707805	-7.88704110223124	3.156019541394518e-6	0.0029373519621828784	4.8218673519093995	NLRP12
3055	-3.2905173276231583	6.607915326500674	-7.874462381424493	3.210036919970899e-6	0.0029373519621828784	4.881599193234322	HCK
3303	-4.088787530045857	5.2154517396003985	-7.871691442576504	3.222068085841801e-6	0.0029373519621828784	4.859411236473538	HSPA1A
407008	-4.507207597870818	1.8881065266950632	-7.858147033445799	3.2815715459207795e-6	0.0029373519621828784	4.707033719937618	MIR223
3458	5.428237079785835	-1.6978673261169377	7.755467480306175	3.7725613709030633e-6	0.00320799756174742	4.404654741733276	IFNG
101927868	4.144591271551704	-1.928692083811604	7.690711407238271	4.121989905912868e-6	0.003338222968088579	4.318259562178891	GRK5-IT1
102724231	-4.4035880517236485	1.4658503219437353	-7.622226515565068	4.529305867991745e-6	0.0035013593134970732	4.403705383172854	C3orf86P
84807	3.3506830560744776	4.157971324618642	7.5392137546877676	5.081241328232551e-6	0.003757246576923956	4.4289665419912865	NFKBID
2319	-4.116258822930211	7.628237858691633	-7.412234901211444	6.068315010907083e-6	0.004300159724604032	4.292306313282384	FLOT2
51734	-4.318417057997468	6.617855535645186	-7.248665653449224	7.650126913652715e-6	0.0052042283368196685	4.068441998298228	MSRB1
105372118	4.367517064956774	-0.7812861880291928	7.177756763867295	8.467117192446638e-6	0.005420974423259807	3.8038624362678863	LOC105372118
6348	3.882141631098394	2.7761836945848093	7.1555530261488585	8.741610180918528e-6	0.005420974423259807	3.9003830460483346	CCL3
5987	-3.0916845383270495	3.655493877196001	-7.141128181485538	8.924988760585324e-6	0.005420974423259807	3.894635505413927	TRIM27
7430	3.4402822363591703	6.175015689683221	7.042995601268554	1.0286161271549457e-5	0.0059443107480359626	3.7914752277348285	EZR
401563	-3.547782401616181	1.9724432252701087	-7.016321971219994	1.0693074838429025e-5	0.0059443107480359626	3.6748665805076524	LINC02908
6282	-3.192568365584073	7.9701448221492335	-6.967925292705761	1.1475623658316797e-5	0.0059443107480359626	3.691079728332757	S100A11
105370652	-4.290391175551919	-2.691162600130915	-6.964492508990879	1.1533390873504936e-5	0.0059443107480359626	3.3314048687386126	LINC02295
64061	4.407786041806141	3.564937568540662	6.948019905622694	1.1814917472617477e-5	0.0059443107480359626	3.637535373509431	TSPYL2
123720	4.25575955033492	4.088285509180803	6.922686881461469	1.2262190496637767e-5	0.0059443107480359626	3.609166547061659	WHAMM
65220	-3.0439768058470866	6.521753306751412	-6.917992535930525	1.2347027062202004e-5	0.0059443107480359626	3.617718062733264	NADK
5996	6.401867334412714	1.447369763701529	6.90440668041673	1.2596078238021506e-5	0.0059443107480359626	3.53148799502347	RGS1
64218	-3.126335813888067	5.2611302937687094	-6.8865111885388846	1.2932292448834634e-5	0.0059443107480359626	3.5681856493218014	SEMA4A
240	-2.7298674109199492	6.075199488514635	-6.858983194705058	1.3468187631969656e-5	0.006027722817287051	3.5337440518701007	ALOX5
64386	-3.568410505979907	7.466152225645332	-6.827240822418719	1.4115496562275637e-5	0.006155442308580046	3.4926746752088436	MMP25
1436	-3.5986744435259364	4.979600914384502	-6.741729377460704	1.602894129173449e-5	0.00669677324858153	3.363986665703009	CSF1R
123	4.32657743561321	3.9177096188710427	6.736622687373619	1.6151586664668547e-5	0.00669677324858153	3.351579178028385	PLIN2
161145	-4.503489196616596	1.3331736395262646	-6.712291317445307	1.6749753517471877e-5	0.00669677324858153	3.2435161778123485	TMEM229B
55723	-4.176589410633758	1.6225687017491617	-6.690484923910274	1.73058057404357e-5	0.00669677324858153	3.2327650194049733	ASF1B
101409257	3.2005231825456937	1.437541370618235	6.689718910643508	1.7325690770717195e-5	0.00669677324858153	3.2514561969129225	EZR-AS1
359948	2.2960911275044538	6.729533355558496	6.65324026401824	1.8301236423009333e-5	0.006916647285469328	3.2448297805830517	IRF2BP2
969	5.581535569738882	3.7215158150828227	6.605361673577445	1.9670815010355292e-5	0.0072726424104589665	3.1610301353526546	CD69
606500	3.067912942542872	1.0230796015445898	6.590749887776185	2.0110091196911282e-5	0.0072768578933163864	3.1004957494908814	SNORD68
11025	-2.6069578631861883	5.721087132384124	-6.566102499545152	2.087477143528474e-5	0.007396192454164324	3.1174680662785477	LILRB3
929	-3.399863563805477	6.931547308373371	-6.536247490549104	2.184245769158537e-5	0.007572958570619418	3.075567855901385	CD14
79168	-2.7075573414848586	4.491381184395556	-6.514357518641011	2.2582089709636124e-5	0.007572958570619418	3.0397030391722417	LILRA6
100507419	-3.180625535445327	5.048231922153762	-6.5074810647006	2.281987117211947e-5	0.007572958570619418	3.030780606292873	MMP25-AS1
79626	-3.642223542749078	1.7279976245555606	-6.465548765741848	2.432839066274201e-5	0.007572958570619418	2.9274220685643186	TNFAIP8L2
8013	4.289892136166278	1.168351047065547	6.444538215466054	2.5123601729279078e-5	0.007572958570619418	2.9022262267832906	NR4A3
107984658	3.0469693022728443	3.7611373633178107	6.433506450514349	2.555210165093266e-5	0.007572958570619418	2.920338313662482	LOC107984658
9123	-4.703842524642335	4.817132855129734	-6.425567403740432	2.586525326710474e-5	0.007572958570619418	2.909798603628662	SLC16A3
5366	4.514214112383	3.018850953860926	6.405979533985911	2.665538002731512e-5	0.007572958570619418	2.8717331728487245	PMAIP1
115727	-3.147265892374448	6.117603521090588	-6.395906209859733	2.7071616743013548e-5	0.007572958570619418	2.8702283801321222	RASGRP4
2529	-4.758140455215414	3.409660870865239	-6.392708388839723	2.7205186090354577e-5	0.007572958570619418	2.850136715148717	FUT7
374872	-4.1801102255955325	0.6658690888538111	-6.386444911109159	2.74688280853984e-5	0.007572958570619418	2.7835751197911396	PEAK3
4929	3.1872205129842377	3.8607903061832882	6.38585024521814	2.7493998800769437e-5	0.007572958570619418	2.8514310818877036	NR4A2
152195	-3.881089285161991	-0.6063481603617268	-6.3797475887597175	2.775372307402168e-5	0.007572958570619418	2.7114690979136427	NUDT16L2P
10410	-3.0143069600844496	8.121699785013218	-6.373372924834514	2.802779640110373e-5	0.007572958570619418	2.835796341582639	IFITM3
6398	-3.6208879766094553	6.817737883650391	-6.3671244056567105	2.829922532774874e-5	0.007572958570619418	2.82782495500531	SECTM1
10509	-2.6601797986248057	4.128813531090388	-6.362583351721236	2.849822711352048e-5	0.007572958570619418	2.818481603348566	SEMA4B
1525	4.216004014353101	-0.06265434459308053	6.320434261405038	3.0417502916172656e-5	0.007863837956841051	2.6970176026597352	CXADR
3304	-3.5141822107682748	4.521140267866685	-6.284080781617865	3.218267451777553e-5	0.007863837956841051	2.7040301221449514	HSPA1B
6990	3.657751963435188	1.8515051555234676	6.280971317666677	3.2338603178233354e-5	0.007863837956841051	2.6811613077642242	DYNLT3
7846	-2.6581377532159483	7.797190451977467	-6.268637338346967	3.29650179059097e-5	0.007863837956841051	2.6799109038429867	TUBA1A
107986196	4.869778685926862	0.6427953073863462	6.264356509459343	3.318541844516039e-5	0.007863837956841051	2.631085203744708	LOC107986196
51246	-4.1212002447943945	7.061734813457386	-6.2511703537596714	3.387415408465061e-5	0.007863837956841051	2.655395408982786	SHISA5
84220	4.289634479720108	0.7903454411674319	6.24867284936169	3.4006295853345795e-5	0.007863837956841051	2.624490528491342	RGPD5
22936	3.546034484590026	2.98783797316928	6.248581742171941	3.401112657661377e-5	0.007863837956841051	2.646179105628458	ELL2
8291	-3.0620795789485964	6.320053835265	-6.245924854013286	3.415232057656304e-5	0.007863837956841051	2.6480000689787593	DYSF
6573	-2.9617782335686442	4.661074764414124	-6.242409888891924	3.4340067421646086e-5	0.007863837956841051	2.6427196230217387	SLC19A1
729540	4.239613088336905	0.8918969320043947	6.225792069932464	3.5242566952596516e-5	0.007863837956841051	2.5935810912446113	RGPD6
55701	-2.755181157604164	4.813670087479552	-6.22313026370897	3.5389440411914724e-5	0.007863837956841051	2.614318670178503	ARHGEF40
105376504	-2.9204974726318915	-0.1259800035363737	-6.212813943616268	3.596481400859505e-5	0.007863837956841051	2.513175772763013	LOC105376504
26020	-3.0388392793744394	7.634395649056825	-6.20322350094135	3.6508571252900516e-5	0.007863837956841051	2.581793742922324	LRP10
84948	-4.315987747069165	0.7649073778969854	-6.202871798595457	3.652867634447245e-5	0.007863837956841051	2.530084096551626	TIGD5
56253	4.517811080619194	0.08666203946215209	6.171811248744597	3.8351213549384365e-5	0.007906230546310756	2.498490368741243	CRTAM
3430	-4.111682572869138	4.177143426757455	-6.163344596149512	3.886449432584856e-5	0.007906230546310756	2.5222041375090587	IFI35
105376517	-4.444734047662196	-2.4064357301863533	-6.155000999046436	3.9377417108016e-5	0.007906230546310756	2.331083244847857	LOC105376517
84875	-4.0032320368142535	5.1158931868795205	-6.152206807065885	3.955078397060259e-5	0.007906230546310756	2.5084602373229856	PARP10
10124	2.8126505872500047	2.134534377274371	6.147006890793431	3.987556425452486e-5	0.007906230546310756	2.4902036166502315	ARL4A
64411	-2.844121106013426	3.6948836081970233	-6.145502672216262	3.9970040146725325e-5	0.007906230546310756	2.496631990322414	ARAP3
23550	-2.4700984859654955	5.550736390592308	-6.1403026279423045	4.0298465853417304e-5	0.007906230546310756	2.490132280278476	PSD4
1119	3.081435836509051	1.9104971322482958	6.138002530136901	4.0444643824838936e-5	0.007906230546310756	2.4758480110909673	CHKA
3725	4.127140459744073	5.43229583550805	6.129204389416132	4.100897881736665e-5	0.007925451167579029	2.4734970014954962	JUN
219855	-3.889071331067697	1.9678075208517596	-6.0741170530594815	4.47367797700754e-5	0.008493080573479354	2.373925452772453	SLC37A2
8519	-2.707715542089841	9.268829418734287	-6.06654893883651	4.5276220610201024e-5	0.008493080573479354	2.369640724486006	IFITM1
645191	-2.8234769504492494	2.175078857888946	-6.060593566791613	4.570553318536323e-5	0.008493080573479354	2.3604910438672606	LINGO3
51155	-2.9808532874047726	4.754204734807035	-6.0487418658904994	4.657273452758547e-5	0.008493080573479354	2.3528969362050614	JPT1
150372	-2.68742111725086	6.66675411994063	-6.046525882243777	4.673679819295223e-5	0.008493080573479354	2.3459469151118055	NFAM1
105376505	-3.3872340692634326	1.6187400327994903	-6.041647334389491	4.71001417755271e-5	0.008493080573479354	2.3215043263752584	LOC105376505
7422	3.953106996787059	2.55682701891046	6.0370960727731715	4.744179775860167e-5	0.008493080573479354	2.331891972445111	VEGFA
79441	4.170751871250933	2.161081371931411	6.024133989512893	4.842924641205228e-5	0.008579543684685137	2.310678332893385	HAUS3
107985578	-3.06681642929681	3.300764019803067	-5.989783851071483	5.1152360634986305e-5	0.008898535406774322	2.261490915721186	NCF4-AS1
10999	-3.988556691679892	1.3007256959407407	-5.988266344777176	5.1276325622619134e-5	0.008898535406774322	2.2355615800709483	SLC27A4
51202	2.836257667182444	2.7321824642814456	5.971708859949634	5.26496820736818e-5	0.008955234902199126	2.2348505195514052	DDX47
5551	-2.6396853572792827	5.893361407318908	-5.971631720626444	5.265617041335406e-5	0.008955234902199126	2.232969164409644	PRF1
80149	2.524818152211613	5.824957885249467	5.96029912126213	5.361860071146565e-5	0.008983508144354627	2.2153003988668623	ZC3H12A
11240	-3.1816956785614234	4.548830896559318	-5.95129380047918	5.439660720433732e-5	0.008983508144354627	2.2049359740562995	PADI2
4542	-2.1695770561858962	8.461851697282775	-5.939610753560576	5.5423735035027135e-5	0.008983508144354627	2.175145577103268	MYO1F
27036	-3.4993163943835803	1.9918337640199548	-5.9330719903044304	5.600750476300008e-5	0.008983508144354627	2.1656382881751544	SIGLEC7
27087	-2.6882823573486205	1.4174157229395423	-5.931843837133571	5.611787352259034e-5	0.008983508144354627	2.161485796603923	B3GAT1
101928371	4.166812960752224	-0.6516281517703998	5.924497078921739	5.678290104202935e-5	0.008983508144354627	2.1270529503995252	LOC101928371
55113	-3.015409664894816	5.038958342467008	-5.923198318779968	5.690132631499171e-5	0.008983508144354627	2.1612215164779007	XKR8
6778	-2.1908995256420996	6.4883347686209545	-5.916032785577604	5.7559401580745304e-5	0.008983508144354627	2.145436108688643	STAT6
378805	3.126307306643681	3.3868116559078523	5.91584849051493	5.757643251218053e-5	0.008983508144354627	2.1514168801651055	LINC-PINT
1084	-2.570476129254595	4.035581228649522	-5.904041469446406	5.8678682421405215e-5	0.009072257744916714	2.1334154591690195	CEACAM3
653489	3.453037751306433	-1.799877785261445	5.892238979949302	5.980276258376867e-5	0.009142787851921998	2.0473995554892266	RGPD3
51192	-2.706800683614179	3.42484304685517	-5.8837399519326015	6.062626138774301e-5	0.009142787851921998	2.1021576941532087	CKLF
105376137	-3.661362036263131	-2.50323331638014	-5.881532100796003	6.0842137120406634e-5	0.009142787851921998	1.9482401122678468	LOC105376137
3008	4.664349220146825	-1.6158420743395971	5.876365901973363	6.135044123534469e-5	0.009142787851921998	2.0173782198985872	H1-4
5806	5.194480350229204	-0.739266742666958	5.869996607257702	6.198328564250702e-5	0.009142787851921998	2.0427340022775358	PTX3
27244	3.571783054529019	2.1957708364343436	5.866233584597377	6.236040399970316e-5	0.009142787851921998	2.0737042364838283	SESN1
100529251	-2.731942810659069	3.3958262802697026	-5.859732066304836	6.301767448894667e-5	0.00916018453020099	2.065526648095627	CKLF-CMTM1
4689	-2.7967800021413396	6.424584984231206	-5.853841292305705	6.361950653814101e-5	0.009169296166899696	2.0504376177236425	NCF4
6888	-2.484766625726893	7.5720899509077375	-5.8445582090628925	6.458023744396601e-5	0.009229547043777564	2.0306342277977523	TALDO1
100129196	3.9215936826839557	-0.1790446088478159	5.837392639890615	6.53322699616215e-5	0.009259215960310808	2.008074505884303	MATN1-AS1
124565	-3.1772401636870033	4.928330818254165	-5.825302108971357	6.662217362189948e-5	0.00926201258246874	2.0105060104170533	SLC38A10
27180	-2.4419583786648276	2.8343153361303517	-5.822564997934245	6.691789554815667e-5	0.00926201258246874	2.0083541489929395	SIGLEC9
9451	4.740698663582225	1.8621342799838505	5.813361799019956	6.792240699779331e-5	0.00926201258246874	1.9926613924587606	EIF2AK3
2553	3.478512028485379	2.168789623310242	5.812369106759687	6.803170258473048e-5	0.00926201258246874	1.9916858007114033	GABPB1
3101	-2.9321971272434473	5.707727899686997	-5.808736544427263	6.843323019383157e-5	0.00926201258246874	1.982796876325283	HK3
25819	3.7501999936002006	-0.46335218780808046	5.807058079570885	6.861960283360153e-5	0.00926201258246874	1.9650659639132178	NOCT
10286	4.032400981640849	2.362983272944957	5.79542035292651	6.992662163929811e-5	0.009364110663146007	1.9664096430569593	BCAS2
9901	3.48196177870714	-1.4735842277412616	5.783647004773402	7.127558095383458e-5	0.009470185978764568	1.899219570435231	SRGAP3
219333	2.4279555987404864	3.3809140790742407	5.775489869524251	7.222625707999971e-5	0.009522108171779498	1.936199263387862	USP12
6434	2.715858551926977	5.2394969167161305	5.770488220121346	7.28157719854142e-5	0.009525983339661072	1.922746123507319	TRA2B
4615	-2.485729755120061	6.060210619394414	-5.762586368503643	7.375746424682506e-5	0.009526813917660627	1.9085146154545676	MYD88
23761	-2.604351595742002	3.981194308167741	-5.757916548233061	7.432000440134063e-5	0.009526813917660627	1.9083362301572029	PISD
58190	-3.1933251525791273	5.99159926770856	-5.752847553868567	7.493574655758122e-5	0.009526813917660627	1.8939397481795446	CTDSP1
2539	-2.7956481880737276	5.743884151245292	-5.736160366231077	7.700100325662705e-5	0.009526813917660627	1.8681596747083002	G6PD
2850	-3.408024147261152	2.9796413928023826	-5.736117753661061	7.700635316351123e-5	0.009526813917660627	1.8755299787002642	GPR27
283663	2.5577902586187284	3.019941325929383	5.725634601014411	7.833445153261558e-5	0.009526813917660627	1.859469381316706	LINC00926
57622	-2.587072700660311	3.0187901691344177	-5.7205934739381865	7.898167046393278e-5	0.009526813917660627	1.8520289557412726	LRFN1
10208	3.7601018737195018	2.3929060199663374	5.717836296362814	7.933803713875167e-5	0.009526813917660627	1.8474822898233683	USPL1
100422972	3.2289024163743036	-2.539599552169635	5.709832119883958	8.038220176761728e-5	0.009526813917660627	1.7491913778685477	MIR3181
84649	-3.450707704215171	5.913505979371138	-5.699934610056217	8.169339263165838e-5	0.009526813917660627	1.8111681129697077	DGAT2
5159	-3.2012438550907105	0.018729859906487966	-5.694228206940082	8.245957144333843e-5	0.009526813917660627	1.7790808627551904	PDGFRB
100130476	3.0868097505190986	0.27250154649257685	5.693848620697983	8.251080466880055e-5	0.009526813917660627	1.7971187574219014	WAKMAR2
65078	-4.203489662660591	-2.8589596566687754	-5.692760604747445	8.265784122639737e-5	0.009526813917660627	1.6795816847296061	RTN4R
53371	3.4282243599550664	1.6394871100553319	5.692500089405377	8.269308866648998e-5	0.009526813917660627	1.8068844086042812	NUP54
55902	-2.5137642254400197	3.0933427864050715	-5.68464144039665	8.376382439710198e-5	0.009526813917660627	1.7964390176576757	ACSS2
126298	3.222520543126141	2.6003354082085504	5.680643991564083	8.431406265187848e-5	0.009526813917660627	1.79030029049708	IRGQ
9585	4.195696292601362	0.48894925099033437	5.679061533236316	8.453293346498633e-5	0.009526813917660627	1.7800235665338402	KIF20B
100507217	2.091689920790512	6.565290576455055	5.678597745223046	8.459719349824666e-5	0.009526813917660627	1.7719045614582498	CHASERR
10276	3.39592030399034	0.7517365511803032	5.675406528067935	8.504074770000023e-5	0.009526813917660627	1.7748161251557057	NET1
79143	-3.1416018542596778	7.501810021212804	-5.672292484093468	8.547593484397762e-5	0.009526813917660627	1.7592725802166882	MBOAT7
107987107	3.381522404263464	-2.555919834688335	5.662081427290098	8.69194415192208e-5	0.009526813917660627	1.6859501494389724	LOC107987107
5698	-3.498465915570551	6.007635905209685	-5.6607561231748464	8.710866776245097e-5	0.009526813917660627	1.7495912394981357	PSMB9
467	4.813417900151997	0.6207813022908221	5.660199349061604	8.718829291970034e-5	0.009526813917660627	1.7481632901543191	ATF3
55793	-2.5583674801789815	3.269858559419928	-5.656607981242308	8.770374351486922e-5	0.009526813917660627	1.7525282220674594	MINDY1
727851	4.0923821551896795	0.9234496108677713	5.652674257947479	8.827201122356869e-5	0.009526813917660627	1.7439442406749137	RGPD8
3142	-2.7810077629948218	3.3843520577107467	-5.649182236054222	8.877971612396931e-5	0.009526813917660627	1.7408812811827872	HLX
2920	3.9698048767596705	-1.769729208765679	5.64522451467467	8.935884473434463e-5	0.009526813917660627	1.6887300291548675	CXCL2
83853	-3.208468409747399	1.9557395642496682	-5.644771871159232	8.942533229794078e-5	0.009526813917660627	1.7308685819866616	ROPN1L
23313	-3.177876521427674	5.005999003744107	-5.64374301544568	8.957665172854587e-5	0.009526813917660627	1.7268814012369296	KIAA0930
23401	-3.615263320367936	5.783836897851378	-5.640397817401264	9.007051253104187e-5	0.009526813917660627	1.7181996903097936	FRAT2
112268246	-2.944262470015671	4.588586592814181	-5.639038337207042	9.027203404805354e-5	0.009526813917660627	1.720573903022487	LOC112268246
80303	-3.4628709575893515	-3.2351249138866267	-5.6351055073593805	9.085768898945623e-5	0.009526813917660627	1.5786838893165536	EFHD1
10950	4.276413020905057	0.6965771540176001	5.632101394895997	9.130773614268725e-5	0.009526813917660627	1.7073731898373978	BTG3
249	-3.671069281752321	7.6764381158370965	-5.626154456034203	9.220557803605965e-5	0.009532779434170517	1.685787468995053	ALPL
56935	-3.0365172174045636	1.4566003303093558	-5.623084504558824	9.26726947478387e-5	0.009532779434170517	1.694439241144833	SMCO4
9263	3.755655628134379	3.554573550241824	5.620639676101666	9.30464741619513e-5	0.009532779434170517	1.6952092569480754	STK17A
5701	3.0724568549301505	2.7232607249783496	5.604015751319284	9.563044835681338e-5	0.009625890078372492	1.6710580929153682	PSMC2
5210	-2.5666274622777254	4.31899645402962	-5.603187444018862	9.576115549196156e-5	0.009625890078372492	1.665105600742872	PFKFB4
100126311	5.364361511137123	-1.625888192388808	5.5961468734727156	9.687977304398824e-5	0.009625890078372492	1.6154403457568094	MIR147B
101928465	-4.782264232450908	-1.1342711673104804	-5.593278162648688	9.733949051331036e-5	0.009625890078372492	1.5929598356512171	SLCO4A1-AS2
126792	-4.077541852710537	1.6881245723187763	-5.592546898861763	9.745704367579171e-5	0.009625890078372492	1.6493053895100553	B3GALT6
57136	-2.5455768597556334	5.969667596232714	-5.591136480112895	9.768419510232661e-5	0.009625890078372492	1.637898642391221	APMAP
65999	-4.1928784483592985	0.6967544196972599	-5.589692871370165	9.791726839292299e-5	0.009625890078372492	1.63372531845578	LRRC61
10581	-2.662519533267182	9.91855845319225	-5.582201206117375	9.913623736711164e-5	0.00968971257989924	1.6039056674912713	IFITM2
22921	-3.0605603070151424	2.1851353781019296	-5.577560591912549	9.989930485807557e-5	0.009708499872693092	1.6290362963268823	MSRB2
107985034	-3.127208385657216	3.565650039677392	-5.563403485322996	1.0226557925688524e-4	0.009801458112833495	1.6066371456294375	LOC107985034
51112	-2.2338354642313565	3.3943107847088383	-5.558804699661216	1.0304685744654746e-4	0.009801458112833495	1.5987178294666204	TRAPPC12
6195	-2.6189624310655475	6.333382431653024	-5.557280798626956	1.0330713170139783e-4	0.009801458112833495	1.5814863803630264	RPS6KA1
1439	-2.254502742032024	6.395316220029781	-5.554324800344817	1.0381397267958904e-4	0.009801458112833495	1.5764131508336785	CSF2RB
3561	-2.365105738504065	6.6996918832496775	-5.550745526560587	1.0443118211900388e-4	0.009801458112833495	1.568647414869571	IL2RG
2242	-3.1293095972565235	5.065365973955183	-5.550706417848101	1.0443794728062603e-4	0.009801458112833495	1.5786950708594416	FES
9435	-2.993252837740622	3.4789972593554412	-5.548098774395206	1.0489006741551692e-4	0.009801458112833495	1.5820635567411223	CHST2
5277	5.6756473981409945	1.4764321503430966	5.541022435604726	1.0612737754932802e-4	0.009862886939789189	1.5723536916382317	PIGA
126014	-2.914607821765269	3.9057743707155126	-5.53432794384028	1.0731204586981827e-4	0.009918782413630431	1.5584683481758033	OSCAR
23467	-3.698453799336688	0.12653606076431995	-5.530971799529911	1.0791117678662393e-4	0.009920245316811422	1.535121464632538	NPTXR
49854	3.901468589408643	2.2763921577689468	5.526993962869202	1.0862584573213605e-4	0.009920666060548615	1.5510995218185846	ZBTB21
8910	3.861378505617101	-2.833213922645447	5.5238731731493385	1.0919001619761168e-4	0.009920666060548615	1.4734368849999644	SGCE
101927385	4.029427873430998	-2.2644730983224752	5.5212547841953095	1.096657387771588e-4	0.009920666060548615	1.4925392876152133	LOC101927385
823	-2.9881899022168996	5.84522867723901	-5.515574156431531	1.1070532805453794e-4	0.009961722297478978	1.518326262236168	CAPN1
9767	3.8481003448156197	-1.293947745127511	5.511418915827362	1.1147231633625158e-4	0.009977945704898057	1.5073321188852518	JADE3
9609	-2.9213131694979406	0.47869215649400904	-5.500411726817026	1.1353116516753309e-4	0.010109028931959346	1.4965389525860813	RAB36
9246	-2.806573519283855	5.708578076255005	-5.490515933623073	1.1541624154105888e-4	0.010180779265730293	1.479351261996169	UBE2L6
5903	3.998823667067879	3.9401007911976067	5.488952949926438	1.1571697236348575e-4	0.010180779265730293	1.4849997919097335	RANBP2
1890	-3.3989009254339324	7.736298162412816	-5.485159555259703	1.1645028058984435e-4	0.010180779265730293	1.459541718065661	TYMP
2357	-2.9363369219754905	8.632638123954992	-5.483711663224455	1.1673146097591622e-4	0.010180779265730293	1.450714902658274	FPR1
51119	4.327510426345787	3.5878944390978424	5.471589923865205	1.1911366364855494e-4	0.010335541212607009	1.4601239194545013	SBDS
5002	-3.1637659622977043	2.3662409852220496	-5.465265704259966	1.2037673618889773e-4	0.010392117524693318	1.45464594870068	SLC22A18
9929	1.933109991206253	5.423401502666351	5.459662341124013	1.215075925518124e-4	0.010418746484593164	1.4272064288364223	JOSD1
6916	-2.21891507474753	5.596917945518588	-5.456060528560824	1.2224038701879065e-4	0.010418746484593164	1.4225095871050888	TBXAS1
6322	3.3583670385331352	0.7778498741796169	5.454677308296447	1.2252303739158186e-4	0.010418746484593164	1.4370715108184733	SCML1
100750246	2.9688053815559927	1.988787427638749	5.444180763808597	1.246904163824656e-4	0.010515120974809495	1.4210547493960002	HIF1A-AS1
10610	-2.506071277426458	2.507739744446235	-5.443209693709829	1.248929521321525e-4	0.010515120974809495	1.419559054047654	ST6GALNAC2
5718	3.6267068212620193	2.2150100270122364	5.419038666599194	1.3004719984181063e-4	0.010785432294674761	1.3810591694647583	PSMD12
107986148	3.0504944906662983	-2.354896642748932	5.406586780984633	1.3278914229450107e-4	0.010785432294674761	1.3103450996835155	LOC107986148
4967	-2.2537223275826856	4.4354176220062	-5.405967526389743	1.329270780611102e-4	0.010785432294674761	1.3487346754880223	OGDH
710	-4.00459181631183	2.956936724010326	-5.405648225176167	1.3299825951413656e-4	0.010785432294674761	1.3604018056856928	SERPING1
9289	-2.578883877726077	4.121136783011734	-5.4034684579196455	1.3348526256343603e-4	0.010785432294674761	1.347283172187029	ADGRG1
147015	-3.6806775831021645	3.5890738614195787	-5.401659605033341	1.3389081697182882e-4	0.010785432294674761	1.3506613834177914	DHRS13
8458	3.6353523708688806	1.0857096441086527	5.401331357224897	1.3396455039540984e-4	0.010785432294674761	1.3539085740712817	TTF2
7132	-2.866611312303215	5.712912481514227	-5.401266671590943	1.3397908558149098e-4	0.010785432294674761	1.3337562193584693	TNFRSF1A
145781	3.0339190664543825	2.1024483430511887	5.399946554057495	1.3427608446510712e-4	0.010785432294674761	1.3509287161744217	GCOM1
1441	-2.492349591203549	9.825781671985906	-5.398909635308974	1.3450985403340993e-4	0.010785432294674761	1.305095386056136	CSF3R
92912	3.087900627906719	2.2894887904272103	5.390924542331415	1.3632443614608973e-4	0.010785432294674761	1.3362918442846583	UBE2Q2
221692	3.921873286232534	3.011803344520061	5.3901486166158845	1.365021266143454e-4	0.010785432294674761	1.33237688901856	PHACTR1
7454	-2.0990271430289678	6.8737099102483095	-5.388879931111124	1.3679318507486688e-4	0.010785432294674761	1.3053668899854873	WAS
29896	3.266332437081236	4.1665375923762555	5.3880582974676825	1.3698202949666304e-4	0.010785432294674761	1.3214748936059157	TRA2A
28988	-2.6257541535036744	6.579110695904341	-5.381792371233818	1.384312204803414e-4	0.010821133993378574	1.2969197929984926	DBNL
2629	-2.501830593832703	3.1605639543520923	-5.380463052821013	1.3874073025003805e-4	0.010821133993378574	1.3169958903971022	GBA1
1798	-3.445954813889731	0.7516259757304957	-5.376146479996092	1.3975078978375804e-4	0.010821133993378574	1.3081611262926751	DPAGT1
51562	4.022450318948745	0.3383012786047758	5.375169084919893	1.399805655637847e-4	0.010821133993378574	1.3109620494071246	MBIP
1123	4.044059774885072	-1.4759853512184762	5.364654085297238	1.424777577289211e-4	0.010929155412147921	1.2799085333588467	CHN1
9925	3.212818323403184	1.6590881428718887	5.363535030454481	1.427462587685253e-4	0.010929155412147921	1.294158475907122	ZBTB5
116985	-2.161021112398256	7.36174199487437	-5.3612100822355755	1.433057950790255e-4	0.010929155412147921	1.2571180291355875	ARAP1
3705	-2.460129929804462	6.565544594843129	-5.356021911636804	1.4456272476529847e-4	0.010975795803943887	1.2542941496445978	ITPK1
7140	3.2750859250872306	-0.6090189671759081	5.3496668199957025	1.461181405079504e-4	0.010982484281643258	1.2687933114535852	TNNT3
28902	-3.581703723052775	-2.129114859760321	-5.347389648014491	1.4667974470745416e-4	0.010982484281643258	1.2018862303970552	IGKV1D-13
131870	-2.2380435007687893	3.307446780355024	-5.3469437263651605	1.4678998433945387e-4	0.010982484281643258	1.262573275980274	NUDT16
28958	-3.5470033056588233	0.8733912484282155	-5.339610180779067	1.4861548608251278e-4	0.010982484281643258	1.252123870594124	COA3
6343	-3.6851052325493927	-1.485456447822082	-5.336447175601438	1.4941017231146284e-4	0.010982484281643258	1.2015823668587728	SCT
10297	-3.3381444809761263	0.35826668281423285	-5.336367516288161	1.4943024368391133e-4	0.010982484281643258	1.2420690277038497	APC2
84541	4.426608227736155	-0.0810157578433989	5.331198469956008	1.5073872805280468e-4	0.010982484281643258	1.2412464637992917	KBTBD8
107984315	3.4816371415569956	-1.6650315321889926	5.331106452116665	1.507621298779186e-4	0.010982484281643258	1.2186195885318982	LOC107984315
2107	3.962574191931337	4.609955058661061	5.329004911899301	1.5129762865396948e-4	0.010982484281643258	1.2234835312830876	ETF1
6891	-2.275885380043235	5.6716245377135	-5.327862140268114	1.5158965814469254e-4	0.010982484281643258	1.2142729797342922	TAP2
10926	4.321208371245391	1.1701282954050394	5.327219241445739	1.5175420745494006e-4	0.010982484281643258	1.2371110240801313	DBF4
84879	2.4347244527236795	1.013733597390135	5.324069656972648	1.5256305159793774e-4	0.010994236519178505	1.2318397325963693	MFSD2A
125228	2.9790371453774953	-0.11235642586799148	5.32072214798601	1.5342768287439552e-4	0.011009892838163901	1.2250560323862167	FAM210A
8780	3.0471977454687837	4.637227282882755	5.315463577126066	1.5479631594890713e-4	0.011031885964720652	1.1999302477977158	RIOK3
644997	-3.335079075350519	-1.0827133863936498	-5.313527153311445	1.553035234304624e-4	0.011031885964720652	1.1789200355019434	PIK3CD-AS1
5597	4.460745551096193	2.24344773013789	5.30341850204249	1.5797972404017397e-4	0.011031885964720652	1.197461463883835	MAPK6
6018	3.754588310383902	3.5896239894228885	5.303350263637333	1.5799795314911706e-4	0.011031885964720652	1.1889336841651428	RLF
10287	-2.8059808856773376	6.478620951181403	-5.302923609666417	1.5811197888907996e-4	0.011031885964720652	1.1692021327043216	RGS19
60	-1.8858213498929697	10.99571093667717	-5.3011946430162835	1.585749392449829e-4	0.011031885964720652	1.1369303060433475	ACTB
128178	2.7176808317540977	-0.8683178324290071	5.300822240006953	1.5867484241952585e-4	0.011031885964720652	1.1795524488979785	EDARADD
374	2.86660253818881	1.3764538286139487	5.299029181131251	1.5915678430108573e-4	0.011031885964720652	1.1924952092310708	AREG
51338	-3.409242741187669	-0.7796745909197639	-5.2947317429297245	1.6031811580648336e-4	0.011031885964720652	1.1590083759022471	MS4A4A
27314	3.4801771947230815	1.9242378242005511	5.292626693206116	1.608902189647741e-4	0.011031885964720652	1.180406472584373	RAB30
1105	3.480340789707542	4.446399597312993	5.291696356074242	1.611437444158978e-4	0.011031885964720652	1.1630262943710834	CHD1
80714	2.840087087122889	1.5845048758940583	5.29032514770249	1.6151817517583598e-4	0.011031885964720652	1.1780066413189259	PBX4
57000	-2.559761803913887	1.4023303746739175	-5.285329485134262	1.628900550561506e-4	0.011042142137400608	1.1706327151172529	GSN-AS1
440465	-2.655162251542186	0.9573570023984068	-5.284423511243157	1.6314015409038844e-4	0.011042142137400608	1.1682308667047971	BAIAP2-DT
64332	3.992222041373484	5.896398176817799	5.280930936178747	1.6410807189789684e-4	0.011042142137400608	1.1350391357665277	NFKBIZ
2934	-2.349081489351855	6.1298072221452395	-5.280365219913722	1.6426541781397978e-4	0.011042142137400608	1.133324896383776	GSN
79971	-2.1911523330992075	3.206696076303043	-5.261324810642629	1.696545331317132e-4	0.011204540127507599	1.1237564142498453	WLS
4146	3.1710792649432316	-0.9729176753319855	5.261094664969559	1.697207945964565e-4	0.011204540127507599	1.1234839275126047	MATN1
90799	3.5355755821703747	2.2017009475693876	5.2575002962138715	1.7075917984049532e-4	0.011204540127507599	1.122560117230016	CEP95
23642	2.0651528424232373	3.5907867449651887	5.2516676625277325	1.7245837425410683e-4	0.011204540127507599	1.103737450785883	SNHG1
11080	3.8750539419532535	-1.1694554094581442	5.251297372322923	1.7256684563166962e-4	0.011204540127507599	1.1079363851193484	DNAJB4
79671	-2.7696418661086826	2.335878264124276	-5.248314825232096	1.734431528606658e-4	0.011204540127507599	1.110144602358849	NLRX1
25976	3.5412454329904546	3.188767053466907	5.243219208936372	1.7495111029858554e-4	0.011204540127507599	1.0939333075364033	TIPARP
29105	2.462169606998278	2.2520057930142654	5.243055178507164	1.7499987983283862e-4	0.011204540127507599	1.099792445055698	CFAP20
29080	4.071454361656395	2.4311758784633484	5.242455410661051	1.7517832414110787e-4	0.011204540127507599	1.0980473959736763	CCDC59
327	-3.0707385189430054	4.111616857420778	-5.2403562640187795	1.7580436994642492e-4	0.011204540127507599	1.085265619387286	APEH
23569	-2.2900527579298795	4.071675412737465	-5.239836420181506	1.7595976913440853e-4	0.011204540127507599	1.0835816938431782	PADI4
23154	-3.1984146171238512	1.6042184454154729	-5.237013778318172	1.7680606994073596e-4	0.011204540127507599	1.094039325124598	NCDN
64333	-2.2881429315767647	6.637482868645778	-5.231026029001272	1.786155021203272e-4	0.011204540127507599	1.0482604448323043	ARHGAP9
1073	4.960399192985404	0.8512811624511788	5.227555334166509	1.796731804988656e-4	0.011204540127507599	1.0789943619749947	CFL2
81488	3.146474120640291	2.1159294629476406	5.225524858464146	1.802949991495404e-4	0.011204540127507599	1.0718874246842889	POLR2M
9672	-3.3004326640669737	-0.5285840565468964	-5.224848243995634	1.805027079687467e-4	0.011204540127507599	1.0541949079453286	SDC3
3576	5.4307433763339645	6.766042694814718	5.223188033077075	1.8101342664175437e-4	0.011204540127507599	1.0341445566069298	CXCL8
9762	2.436654151487435	0.9114812669314609	5.223126834073517	1.8103228175438067e-4	0.011204540127507599	1.0719117433763419	LZTS3
121536	2.8318943302547948	3.0126656173545023	5.2224476372209425	1.8124167715649625e-4	0.011204540127507599	1.061566337302951	AEBP2
55254	2.659831489020938	1.8211696728875488	5.222253026391972	1.8130172214798974e-4	0.011204540127507599	1.0682412569307855	TMEM39A
6259	2.6647514012105864	1.7952427542812908	5.220412375159084	1.818706662173739e-4	0.011204540127507599	1.0649573532811791	RYK
4987	-3.369593151547984	1.582173033875592	-5.218858412541478	1.8235245107624566e-4	0.011204540127507599	1.065128184281738	OPRL1
64786	3.6078828440521304	3.2641594315596576	5.215085625241832	1.8352772396341716e-4	0.011204540127507599	1.0477861121800345	TBC1D15
7128	4.123267420409968	7.309460490166935	5.211576600679155	1.8462795435971035e-4	0.011204540127507599	1.0087002048879654	TNFAIP3
23075	3.433704186158493	2.1122748958899455	5.209688727548413	1.852227403324152e-4	0.011204540127507599	1.0460052110986018	SWAP70
9255	3.176475329830498	2.6867487511843047	5.209491437309094	1.852850135594552e-4	0.011204540127507599	1.042767362426967	AIMP1
51061	2.1985849875136037	4.524339067145102	5.208812756469751	1.854994017562771e-4	0.011204540127507599	1.0256858484096325	TXNDC11
10023	-2.8648065142885644	4.08722606754586	-5.207960431864569	1.8576901032886248e-4	0.011204540127507599	1.0319273718884743	FRAT1
10767	3.763950658963396	1.6966238973622343	5.206310129357509	1.8629220385582004e-4	0.011204540127507599	1.0424072139516483	HBS1L
51429	4.8426922514856265	1.8903930469942247	5.205826354638422	1.8644586676572295e-4	0.011204540127507599	1.0424856297952285	SNX9
9188	3.959912887611776	4.463307939341964	5.202433210852967	1.875273798730994e-4	0.011209811745202363	1.0178953844631105	DDX21
10668	3.1648404393633216	1.3357767658511213	5.201419224979517	1.8785184614468592e-4	0.011209811745202363	1.0363630885216173	CGRRF1
6713	2.919023487068809	0.4904588880079085	5.19912267764027	1.8858889633615255e-4	0.011214445314646666	1.033532726417798	SQLE
9584	3.5025991664682694	6.022157773085988	5.193312320697652	1.904672202691831e-4	0.0112866760108641	0.9883182501245251	RBM39
56996	-2.6263495531635033	5.769037786204928	-5.190962701367722	1.9123233979150464e-4	0.011292668065396248	0.9901536393653227	SLC12A9
22863	3.633611183048247	2.5808427446290434	5.185488532483589	1.9302743565371565e-4	0.011348125953482663	1.0044605260468522	ATG14
90231	-2.8660974278096614	5.219467390125644	-5.182430498642755	1.940379036728774e-4	0.011348125953482663	0.9795629387284599	KIAA2013
6307	2.8128438218276766	0.7536699913430565	5.182022125994157	1.9417326115502175e-4	0.011348125953482663	1.0064485471536928	MSMO1
23349	-4.25593832039193	-2.77216074136985	-5.175274348209596	1.9642422293806344e-4	0.011440365614752208	0.9335185665253283	PHF24
55851	-2.4867667675167966	3.9041061819210547	-5.172568545536768	1.9733449960735304e-4	0.011454156432840455	0.975912667738843	PSENEN
2050	-4.072283743778889	1.8172919224897168	-5.169471763523396	1.983817310444105e-4	0.01146612489126056	0.9861311304058562	EPHB4
90120	-4.165588218807652	2.8906482086845324	-5.165549544795684	1.9971645682474558e-4	0.01146612489126056	0.9751312317139327	TMEM250
2896	-3.0599114943074674	7.710804268277793	-5.162389721981138	2.0079857744758744e-4	0.01146612489126056	0.92791337404811	GRN
53	-2.908613132145148	0.8084990183110068	-5.160359748809084	2.0149700403846737e-4	0.01146612489126056	0.9709382867236052	ACP2
9318	4.0450063731893655	3.013366757100379	5.1601121793945595	2.0158235587538933e-4	0.01146612489126056	0.9604313397040327	COPS2
1195	3.2530679182529925	4.553834379669292	5.160101911796315	2.0158589654183028e-4	0.01146612489126056	0.946183862209546	CLK1
1896	3.3594687022806236	-0.8857847480468828	5.156570072739599	2.0280768315418006e-4	0.011489028203010194	0.9613420830373149	EDA
9961	-2.4961456336665204	6.940322327591727	-5.15503925154214	2.0333965361945484e-4	0.011489028203010194	0.9206927151096949	MVP
51187	3.6841936662804726	4.042999599078094	5.150691386541405	2.0485854651423175e-4	0.01149697188180997	0.9365617532003068	RSL24D1
108783654	-2.832059664725927	0.42150449651055943	-5.148717008122423	2.0555219703330475e-4	0.01149697188180997	0.9508195685505036	HSD17B1-AS1
105374102	-4.158464335115691	-0.9780113849800831	-5.147902061375359	2.058392254628865e-4	0.01149697188180997	0.9278579303402932	LOC105374102
5621	3.138919035119964	4.416568206120822	5.146923874561305	2.0618430199047694e-4	0.01149697188180997	0.9255762502868397	PRNP
80745	4.374434798631066	0.10098547545715064	5.144174266450878	2.071575328304727e-4	0.011513490721724997	0.945812377425745	THUMPD2
7259	2.6150653594241917	4.178249698554486	5.13885572377935	2.09053715347013e-4	0.011581031064842508	0.913398931170784	TSPYL1
201294	-2.467657751774823	6.180849490138379	-5.133958182927377	2.1081586983037864e-4	0.011598630158350243	0.8912034586487936	UNC13D
2280	-2.4460675454421743	6.525250361039965	-5.132862319867018	2.1121228988709486e-4	0.011598630158350243	0.8870694099800946	FKBP1A
5955	3.1865573779860465	1.7384550364512745	5.132296218936414	2.1141737808482247e-4	0.011598630158350243	0.9237437133882231	RCN2
9970	3.0261960390867593	-0.8827411240584457	5.12984838793556	2.123065852071679e-4	0.011609961719029917	0.9167682986750405	NR1I3
2584	-3.717839102654053	3.273430176107421	-5.12711334468121	2.133047575869867e-4	0.011627160295775266	0.9097118177009076	GALK1
84628	-2.1369320333030264	4.368388542698241	-5.115378634164052	2.1764348488532075e-4	0.01182575957650048	0.8776422577569178	NTNG2
256021	3.4351474900961736	1.8182284429192497	5.104941233061689	2.215801581495552e-4	0.012001317674042947	0.8787331244231833	LINC01619
55219	3.555810911813961	1.867444389622237	5.100500944825632	2.2327742375510666e-4	0.0120147879412745	0.8704078631599783	MACO1
284695	4.342883094634688	1.7289353906490526	5.096835161469016	2.246888892370878e-4	0.0120147879412745	0.8647088729842984	ZNF326
65117	3.598942065624403	3.631707693717081	5.096678812125987	2.2474929681928066e-4	0.0120147879412745	0.8507818562119063	RSRC2
129881	3.4604672452770964	-2.883589154766211	5.093889620388591	2.2582979677287701e-4	0.0120147879412745	0.8256536723439183	CFAP210
49855	2.5782654634536626	1.0306426296117237	5.093663042579064	2.25917808664549e-4	0.0120147879412745	0.8639322555514353	SCAPER
5533	2.3027660515504684	3.5886203312259166	5.092892974899965	2.2621720209237882e-4	0.0120147879412745	0.8433540746117538	PPP3CC
8904	-2.107954158981156	5.270686856710788	-5.091463442211001	2.2677408885453723e-4	0.0120147879412745	0.8274773269481059	CPNE1
9173	3.3430901555589236	-1.8139551873635933	5.076575557255926	2.3265976176019892e-4	0.012225465973630839	0.8235438324897908	IL1RL1
100750247	3.4180524429240093	3.658652447264865	5.074034349958654	2.3368024389921053e-4	0.012225465973630839	0.8126361920535814	HIF1A-AS2
166012	-3.6830115109839894	1.6242602496273313	-5.0728887385477694	2.3414182126042348e-4	0.012225465973630839	0.831599667613351	CHST13
80772	-2.9606784081216677	2.5811891953791934	-5.070777275875049	2.3499504903448686e-4	0.012225465973630839	0.8202434037170638	CPTP
6432	2.195218073082523	4.246331189993825	5.070633740158366	2.3505316876042416e-4	0.012225465973630839	0.8000971593620507	SRSF7
8698	-3.807768343478752	5.75206183713876	-5.069671936787654	2.3544300518471906e-4	0.012225465973630839	0.7898045826119215	S1PR4
100506020	-2.4037188772888025	2.6674569609792878	-5.067847488149884	2.3618434643295458e-4	0.012225465973630839	0.8137681525875804	ARAP1-AS2
4668	-2.3750128947817704	4.077415448670462	-5.06706918850627	2.3650134093752842e-4	0.012225465973630839	0.7989066297954022	NAGA
6782	4.050743948363873	2.3551448799657706	5.06529390417073	2.3722606447977546e-4	0.012225768723053155	0.8098247772339038	HSPA13
9399	-3.096604586657581	0.45434286488027503	-5.061903106329946	2.386167500793119e-4	0.012232992253766352	0.8119514666950556	STOML1
23038	-2.7816003691618394	5.774026025692226	-5.0614461581975005	2.3880481144531243e-4	0.012232992253766352	0.7737496433113931	WDTC1
8323	3.14653613836258	-2.4538742481764184	5.0554538988382065	2.4128537650046515e-4	0.012322944138568803	0.7760977348255809	FZD6
26873	-3.4021342623784236	2.0208435842177295	-5.046131552004432	2.4519817021094746e-4	0.01247792987087917	0.7857425467052224	OPLAH
23218	-1.9322879271168256	6.937476975253212	-5.042510035311537	2.467360416882162e-4	0.01247792987087917	0.7308864816255589	NBEAL2
687	3.820219950521377	3.5353114842923175	5.039141019994693	2.481757441534887e-4	0.01247792987087917	0.7565197226327571	KLF9
163059	3.120877442832939	-0.8666937019699092	5.037623303639355	2.4882718625659014e-4	0.01247792987087917	0.7738263646476788	ZNF433
23344	-2.321413762500661	4.4523073020620725	-5.0375750902515115	2.4884790993085084e-4	0.01247792987087917	0.7439274083857308	ESYT1
27250	3.1252493531681167	4.861612808415818	5.034979212062867	2.499663705950416e-4	0.01247792987087917	0.7349235903263702	PDCD4
51068	3.8536630190041343	2.1961477671874103	5.034264802295154	2.5027510261329747e-4	0.01247792987087917	0.760966364540077	NMD3
3613	-2.4031507967689585	5.139748866096925	-5.032546111841801	2.5101946845047454e-4	0.01247792987087917	0.7315430038518151	IMPA2
399972	-3.905195163696067	-0.20112067081867546	-5.032051346084452	2.512341805328308e-4	0.01247792987087917	0.7594209143413702	GSEC
84926	-3.0071088769152303	3.1011989822949158	-5.029956812697723	2.521452681541501e-4	0.01247792987087917	0.7487746023354429	SPRYD3
113829	-2.7150825468033646	4.213636284500923	-5.029394035145591	2.5239065535264505e-4	0.01247792987087917	0.7351158136767477	SLC35A4
120425	-2.3726969920789127	6.1948794634729945	-5.023179399851187	2.551170736588752e-4	0.012576162526714464	0.705968198766918	JAML
55186	4.760426794209126	2.699077100958515	5.020662915233662	2.5622981952779926e-4	0.012577309445857585	0.7333659103513899	SLC25A36
116844	-3.268074313647599	6.134980151630812	-5.019784542263666	2.566194142242948e-4	0.012577309445857585	0.7031226020997847	LRG1
155370	4.508840509138139	2.4365657596162293	5.016599081964395	2.580374995491891e-4	0.012610470559865111	0.7306730908972758	SBDSP1
1880	3.3337995449231475	2.604071303698298	5.01254448343786	2.5985435966066617e-4	0.012662874196988394	0.7210186606108113	GPR183
84315	-3.914023172513576	-0.010728169938022792	-5.0080624666275675	2.6187831270703377e-4	0.012708074864231108	0.7236780541777543	MON1A
55893	2.231892551797642	3.88832109967564	5.007027095298152	2.623481955591512e-4	0.012708074864231108	0.6967864415609979	ZNF395
11171	2.511345025722261	3.945774850395446	5.004616206501553	2.634457475495084e-4	0.012708074864231108	0.693612619451768	STRAP
100507463	-2.2510534545054983	4.480069607533573	-5.0039041532335915	2.637708253703523e-4	0.012708074864231108	0.6900085668207154	PSMB8-AS1
9055	3.615123007333599	-0.8442919068485979	5.001849529824916	2.647111865117097e-4	0.012717353528261715	0.7159969976536242	PRC1
5818	-2.8698267713193726	2.0426975127067295	-4.99653695620611	2.6715892387092516e-4	0.012798301093752584	0.7030181614345565	NECTIN1
80135	3.1343200192071023	2.4540228146170873	4.993604863404281	2.685199863140689e-4	0.012798301093752584	0.6920507324959555	RPF1
25917	4.499242385113158	1.1470779321843576	4.993317644645728	2.686537008566868e-4	0.012798301093752584	0.7013678510398176	THUMPD3
9022	-3.313295334280517	2.5008923442696664	-4.991224534240599	2.696302507086906e-4	0.012808943222912574	0.6915887182434215	CLIC3
89846	-1.851777217626874	6.1580959629045955	-4.984616713353262	2.7273756820019143e-4	0.012920467471812412	0.639826136879079	FGD3
84627	-3.434745130272516	-0.6424724305193235	-4.9794966827123615	2.751709696333061e-4	0.012974416419381934	0.6727271832817117	ZNF469
7462	-2.1548660119155665	5.7142742245002065	-4.9790127317029595	2.7540214778602214e-4	0.012974416419381934	0.6354998064716613	LAT2
84981	2.8308717444867426	4.22895705385857	4.968701255592937	2.803763462388767e-4	0.013135688940141634	0.6312455533015919	MIR22HG
9625	-2.977049963419786	3.7876105058951057	-4.9680583625372545	2.806895658309633e-4	0.013135688940141634	0.6372560468758994	AATK
9563	-2.0249870094207574	3.6826068801283185	-4.967129991689449	2.8114251627045067e-4	0.013135688940141634	0.6347522565222299	H6PD
6309	4.820748392459557	0.6597591326187252	4.963249892470407	2.8304388928766257e-4	0.013156085006566556	0.6528834798590752	SC5D
79643	-2.9839013302417285	2.668545475133532	-4.961638146182535	2.8383764055254e-4	0.013156085006566556	0.6417810525636627	CHMP6
3305	-3.591445610347109	-0.5072270201479839	-4.961512211139841	2.838997587705019e-4	0.013156085006566556	0.6471876932675009	HSPA1L
81622	-3.261532066454854	5.856382469536927	-4.951706684996862	2.8878025364971574e-4	0.013228041530943743	0.5903752625923655	UNC93B1
105375751	2.775749969817017	-1.7855326509423628	4.951245239578693	2.8901207614115756e-4	0.013228041530943743	0.6270314053876689	LOC105375751
26001	-2.5715251372548478	5.381213870886784	-4.949156753004532	2.9006372996319836e-4	0.013228041530943743	0.5893351129168245	RNF167
2550	2.4034280991031034	2.8459717493303756	4.946965670349715	2.9117134245807704e-4	0.013228041530943743	0.6083140610447035	GABBR1
1054	3.0217167881325877	2.4197591132666703	4.946820913269801	2.912446738621796e-4	0.013228041530943743	0.6143596127511248	CEBPG
11151	-2.924666689816145	9.016046927092095	-4.9463764960529275	2.9146992836962714e-4	0.013228041530943743	0.5533950939446628	CORO1A
894	2.8428479152900343	2.692000030987704	4.946213891405232	2.915523905894037e-4	0.013228041530943743	0.608876718873633	CCND2
91687	3.4010415606259263	-1.4250341035503444	4.94597234391228	2.9167493232809457e-4	0.013228041530943743	0.6242717309467238	CENPL
102724660	2.9557003429833677	-2.9470830754618937	4.930364291251899	2.997083343868502e-4	0.013556222454566919	0.5843723910071352	HILPDA-AS1
101927322	3.4677196786031765	-1.0117384283307034	4.924347145687723	3.028667322941526e-4	0.013626234006217848	0.5918157018811812	MALT1-AS1
79101	3.330295666279344	2.5936034826845376	4.922655267721312	3.0376104317859513e-4	0.013626234006217848	0.5714942418040421	TAF1D
4792	2.1188508531954637	8.587588077625167	4.921806750000075	3.0421059932451993e-4	0.013626234006217848	0.512190728091598	NFKBIA
107984834	-3.0574179567177744	5.785816084375371	-4.920235477076969	3.050449158720694e-4	0.013626234006217848	0.5372933963834692	CORO1A-AS1
79650	-2.513377540299738	5.4758256272095664	-4.919826899234183	3.0526225415234906e-4	0.013626234006217848	0.5384172046351949	USB1
7159	3.5644216685620016	3.516450283291654	4.899452349612217	3.163078850654742e-4	0.013984850343302928	0.5238353919182295	TP53BP2
4345	3.347692267975253	-1.3977392198015866	4.897043169117097	3.1764128005023476e-4	0.013984850343302928	0.5467571513730158	CD200
51231	-2.0091597612454084	3.6557447849226707	-4.895831450603019	3.183141387078985e-4	0.013984850343302928	0.5170618241797866	VRK3
157285	-2.2936826243684667	0.8905805960184342	-4.894532324197109	3.1903718688230584e-4	0.013984850343302928	0.543083124155574	PRAG1
215	-3.198612071175876	3.256098612090991	-4.894526431281654	3.190404705745215e-4	0.013984850343302928	0.5230835695072065	ABCD1
79084	-2.427083122294805	1.4408322421021706	-4.893166202566975	3.1979937136938366e-4	0.013984850343302928	0.5384317861347361	WDR77
3638	2.0633289529866037	4.293579255010108	4.892761886275576	3.2002531112754353e-4	0.013984850343302928	0.5013200432199785	INSIG1
57226	3.843315310101965	0.7687211198426732	4.888023436505305	3.226856989710076e-4	0.013984850343302928	0.5302437085920477	LYRM2
10616	-2.6784592955330546	5.775993484219878	-4.887649473143949	3.228966397372919e-4	0.013984850343302928	0.48215634563563015	RBCK1
11024	-2.1131464606006802	4.34584664164866	-4.886453696231895	3.2357210541836436e-4	0.013984850343302928	0.49209140241730776	LILRA1
102724146	2.7839574425468574	0.16171901187135548	4.8829817633512675	3.255416852588949e-4	0.013984850343302928	0.5250113294451815	LOC102724146
10548	-2.9757291381679774	2.740060422225611	-4.882621319834217	3.2574687546511806e-4	0.013984850343302928	0.5082372344999673	TM9SF1
3838	3.0390615201023206	1.7840610211561847	4.882477940015282	3.258285350169495e-4	0.013984850343302928	0.5125292709159677	KPNA2
9689	3.4362847770145897	5.073935136888314	4.882411181201292	3.2586656365849576e-4	0.013984850343302928	0.4765760898910756	BZW1
23029	3.876278725193665	1.8500053074261875	4.880348515172795	3.27043830401282e-4	0.013984850343302928	0.5094858827061168	RBM34
694	1.9416844120592671	7.880169886470313	4.879756123636813	3.2738275754107255e-4	0.013984850343302928	0.4436382855773262	BTG1
152007	-1.731354468773719	6.184745802659415	-4.878779164217361	3.2794250972216e-4	0.013984850343302928	0.46152940088836214	GLIPR2
23645	2.4142480226509067	7.655826886837152	4.878251734969066	3.282451170640068e-4	0.013984850343302928	0.4453853485477026	PPP1R15A
6539	-3.1000753399980354	-0.8057112422789928	-4.876024046322071	3.295264490177797e-4	0.013984850343302928	0.5069672556371732	SLC6A12
25862	2.9558403766290198	0.7686040113252001	4.87564989868801	3.2974216426556556e-4	0.013984850343302928	0.5069490153178062	USP49
55361	1.8804802409217292	4.286964698764451	4.872188512013168	3.3174483097696657e-4	0.014021021316433435	0.4663973694325172	PI4K2A
11079	-2.1253612988992714	4.325313892678677	-4.871329361953269	3.3224387549377754e-4	0.014021021316433435	0.4680740624805413	RER1
151056	-2.2898776189239887	2.596907729243439	-4.869706903993382	3.331884310355288e-4	0.014026078333220887	0.4877179226954924	PLB1
65986	3.423974107505817	2.542828608710547	4.865878085310951	3.3542859939463205e-4	0.014059779345768597	0.47788395691354424	ZBTB10
8402	-2.906213458727909	3.9174232090896672	-4.863815974259156	3.3664160561061547e-4	0.014059779345768597	0.46295412628163746	SLC25A11
22937	-2.395904515825731	4.454459757681005	-4.8633062462917325	3.369421503048423e-4	0.014059779345768597	0.45237053325457754	SCAP
151306	-3.5342305044308246	2.5222077834891405	-4.862010305954651	3.3770752093786774e-4	0.014059779345768597	0.47980857513234465	GPBAR1
112268218	-2.602783339143932	2.5197037479051096	-4.861308896503619	3.381225232209888e-4	0.014059779345768597	0.4762682633824902	LOC112268218
643036	5.181279339375261	1.0220276452325792	4.856067434460924	3.412406248832516e-4	0.014128979489238929	0.4771316849945597	SLED1
23170	-3.242542842092514	2.7416845858610657	-4.85357077349115	3.4273639926085767e-4	0.014128979489238929	0.46078076845529115	TTLL12
1499	3.0331558555818736	4.531478506327917	4.853225637263084	3.429437112042133e-4	0.014128979489238929	0.4324270276072486	CTNNB1
10423	-2.869539711055909	4.791578791926991	-4.852949271267585	3.431098094346844e-4	0.014128979489238929	0.4329504322484059	CDIPT
100528021	-2.2449735896408702	2.7529639388050624	-4.851508358089442	3.439771703024815e-4	0.014130482452498318	0.45597764524278617	ST20-MTHFS
100499177	3.3801627009963102	2.388293955609515	4.848984710592478	3.455018001230174e-4	0.01415891352937869	0.45175636760260574	THAP9-AS1
388272	3.810671043490909	0.9542684591929511	4.847320243017747	3.465112231404874e-4	0.014166145124880455	0.461293624704747	C16orf87
56681	2.478828908721964	4.332667671939489	4.841547153111294	3.5003623668575386e-4	0.014183183950511815	0.41441650685123044	SAR1A
283849	-4.06179622268041	-0.258682720380272	-4.839510493863432	3.512887149661218e-4	0.014183183950511815	0.4529364581074544	EXOC3L1
220359	-2.857033968914652	0.14137577043966057	-4.839327467540633	3.514014987554845e-4	0.014183183950511815	0.45495531423060154	TIGD3
79893	3.3825696564840126	4.17552143300894	4.838887607548608	3.516727020694308e-4	0.014183183950511815	0.41334768311282044	GGNBP2
54819	2.9654276222682387	0.4981622565125461	4.837360377198474	3.526160382944495e-4	0.014183183950511815	0.44827196601985	ZCCHC10
7174	2.7329144650151997	3.050891013443893	4.834890231360808	3.54147381894885e-4	0.014183183950511815	0.4187083075886484	TPP2
788	-2.9424403400674253	2.222008227863839	-4.833399492111009	3.550749056600511e-4	0.014183183950511815	0.4328915585593407	SLC25A20
54468	2.657024897492267	1.714076943873776	4.83165460609822	3.5616377567747554e-4	0.014183183950511815	0.42933186689971237	MIOS
85313	3.2630128091552146	1.5477624860229844	4.8312023823349275	3.5644654689440905e-4	0.014183183950511815	0.4300633641025531	PPIL4
730092	2.816607697152214	0.4343253580063661	4.8293624335093615	3.5759946543050864e-4	0.014183183950511815	0.4349946293535103	RRN3P1
83692	-2.344880082920298	2.371893369627456	-4.829345330410598	3.5761020051498413e-4	0.014183183950511815	0.42299071518073106	CD99L2
6428	2.0146161109990803	5.752087842638175	4.828902208695952	3.5788845143480203e-4	0.014183183950511815	0.37757590443778444	SRSF3
79414	-3.841216165629592	0.14376885902029493	-4.828020054435413	3.5844305780030486e-4	0.014183183950511815	0.4364542048505564	LRFN3
55854	4.443086043336113	3.1388844564856946	4.82742412195563	3.5881822494814654e-4	0.014183183950511815	0.4089375654330638	ZC3H15
8669	2.9444208929246405	2.124014173147969	4.824004897495869	3.609787136830212e-4	0.014183183950511815	0.4120236720339472	EIF3J
9125	2.324104943951529	2.965051747510981	4.823924873966302	3.610294398914312e-4	0.014183183950511815	0.401301114022905	CNOT9
65056	3.3479789096159327	4.154229534040098	4.823805146691682	3.611053478315762e-4	0.014183183950511815	0.3877346648972626	GPBP1
377	-2.2814631465795596	6.198928777300294	-4.818173175535487	3.646949250484666e-4	0.014288820810206406	0.3580967625248217	ARF3
51513	-3.9547661825970097	-0.04010780301857806	-4.815610984964951	3.6634024850894356e-4	0.014288820810206406	0.41521577461693315	ETV7
110806272	3.120933071654176	-1.2947398689251821	4.813697161280106	3.675742677202014e-4	0.014288820810206406	0.40860186912020247	BTG3-AS1
29979	3.0966910980969384	4.345060459375013	4.813361064842609	3.6779142713912313e-4	0.014288820810206406	0.3673761646553393	UBQLN1
25977	2.4258882483185302	3.0358899009309512	4.813045042989604	3.6799573792381995e-4	0.014288820810206406	0.3824756383788941	NECAP1
10723	-2.257239255865102	3.8266925165577144	-4.806680017458655	3.7213606749864276e-4	0.014349724658757527	0.3644733639690365	SLC12A7
1089	-2.0018252276650803	3.928493427015207	-4.806492955272526	3.722584799222924e-4	0.014349724658757527	0.3629265742567016	CEACAM4
90268	2.088159510262058	4.0949914866429555	4.805779912368642	3.727254761821074e-4	0.014349724658757527	0.3550243255957497	OTULIN
10294	3.3926363028423348	3.496381833651092	4.80545377550756	3.729392778956211e-4	0.014349724658757527	0.36538115824423656	DNAJA2
163049	3.4891477825520534	1.7420512805945276	4.800700987106159	3.7606955453152376e-4	0.014437505449023984	0.3750739116464423	ZNF791
100506585	-2.690613121212023	0.21544377792382716	-4.793409275907233	3.8092535542408936e-4	0.014573820642864494	0.3803697629525624	PTPRN2-AS1
105376308	-3.0339066011927347	-3.418591724872443	-4.7920854103740895	3.8181394912549396e-4	0.014573820642864494	0.3366547257993302	LOC105376308
5499	-2.6692003392957515	6.428455935177547	-4.791524487674965	3.821910981782539e-4	0.014573820642864494	0.31102978692951844	PPP1CA
147808	-2.4876666217331094	0.925455388762936	-4.788808295947174	3.840228907869401e-4	0.014610911193766198	0.37083134768576276	ZNF784
282974	-2.5371888501765056	2.1506321634315877	-4.782930533558184	3.8801822955691944e-4	0.01466487435707192	0.3489520021868735	STK32C
100528031	-2.627288953497393	3.232817532430329	-4.78074307665106	3.895161659152187e-4	0.01466487435707192	0.331109825666311	FKBP1A-SDCBP2
107985567	2.5125493386256013	0.49760993819792104	4.78039520938438	3.897549347633877e-4	0.01466487435707192	0.3519976364045947	LOC107985567
677826	2.8498397720810673	-2.103344678411211	4.7802021135404305	3.898875375496137e-4	0.01466487435707192	0.35374505705066106	SNORA3B
91283	2.4488398895523837	0.3917878994685132	4.777091159058175	3.9203038405441124e-4	0.01466487435707192	0.349139226673449	MSANTD3
79134	-2.040108473609251	2.6890405237686044	-4.774853600573875	3.935792143489799e-4	0.01466487435707192	0.32624940040611516	TMEM185B
51602	3.8025642692125396	2.610967752563493	4.77334377118432	3.946279145295225e-4	0.01466487435707192	0.322583344912994	NOP58
1316	3.7688526778738316	6.267205894472547	4.7731665692015905	3.9475118658290515e-4	0.01466487435707192	0.2771579888549178	KLF6
56902	2.225361960800456	1.3627688415106223	4.7731620396800984	3.947543381085534e-4	0.01466487435707192	0.3367778153969043	PNO1
392	-1.9611889190050582	4.654885707767042	-4.773029462161974	3.948465937817345e-4	0.01466487435707192	0.2957627113248096	ARHGAP1
101927086	2.705687816058936	-0.6902812615136085	4.772914871417077	3.9492635124001524e-4	0.01466487435707192	0.34697254778850084	KLF9-DT
2358	-2.524334349731137	4.910243994760897	-4.7702158517516615	3.968097849147261e-4	0.014676077025511679	0.29068788507103616	FPR2
7531	2.2310757902995113	3.6862812672972702	4.770009842125208	3.969539267204899e-4	0.014676077025511679	0.30107238202241415	YWHAE
10605	2.8108129697613675	2.215333960792764	4.766737317729719	3.992509928188186e-4	0.014728984023578414	0.3150254683344169	PAIP1
8864	2.3797537932645296	1.7988793162224452	4.764959932495118	4.0050438276515766e-4	0.014743242505816097	0.3166197694784314	PER2
55787	3.1522290878050088	1.613668345289709	4.761742687093702	4.027835807100792e-4	0.01476576541609346	0.3119653022462767	TXLNG
94056	2.969233068759516	3.785196703187129	4.761484331837545	4.0296719284630143e-4	0.01476576541609346	0.28584495092140383	SYAP1
51569	2.7271464967634875	3.163805571967996	4.758391206492855	4.051722491566208e-4	0.01476576541609346	0.2886212029065369	UFM1
80155	3.080049062674714	2.0643477526665195	4.757904926896613	4.055200544706542e-4	0.01476576541609346	0.30143452229000456	NAA15
654346	-3.694204354451105	0.7764595196149894	-4.757401010333773	4.0588080255021683e-4	0.01476576541609346	0.3202956798656569	LGALS9C
54863	-3.2852907671415763	2.3143464165307286	-4.756780433670786	4.063255256501287e-4	0.01476576541609346	0.3045038312919237	TOR4A
202018	3.0855445335132066	2.098795386261391	4.754848545008894	4.0771322516047715e-4	0.014776975935234271	0.2952868775389499	TAPT1
7718	2.9184924793128015	-1.7711840205202256	4.753934145839585	4.0837176983360424e-4	0.014776975935234271	0.3145505479441155	ZNF165
57085	-2.728808635148977	5.8593031377076565	-4.752441577685595	4.094490896098165e-4	0.014784502477694585	0.2503839073396561	AGTRAP
1846	2.741498905233726	0.9500631432081316	4.749100256320673	4.1187156491175996e-4	0.014840465475538774	0.2987880262870508	DUSP4
10095	-2.2040845806742464	7.86307692411876	-4.74769415863756	4.1289545149305115e-4	0.014845904743218438	0.22134772205746867	ARPC1B
84132	2.8944213727641026	2.3056865478068187	4.743761480900447	4.157732333532154e-4	0.014890663294586423	0.27536440549129626	USP42
7317	-1.966741063511563	6.029403040382212	-4.74360060291576	4.1589140147754163e-4	0.014890663294586423	0.23021785082165813	UBA1
10636	-2.471445060023035	4.8262607130627035	-4.739972224823275	4.1856582943977075e-4	0.014918054446723594	0.23969921817048068	RGS14
9782	4.021576473823917	5.05179798882728	4.739565179679924	4.1886697222806633e-4	0.014918054446723594	0.23407029339659768	MATR3
353514	-2.415385606107135	5.732088241611132	-4.738996679037127	4.1928794176126756e-4	0.014918054446723594	0.22752150590932452	LILRA5
8315	2.896637291863067	2.6212090293091355	4.736073522478063	4.2145948049700265e-4	0.0149640112417798	0.2582775562432147	BRAP
115761	-1.978113747499094	1.9471717150609122	-4.73442673337991	4.226879927811545e-4	0.014976363944227281	0.26820347021564395	ARL11
340152	2.2041327273749682	2.777663541851588	4.732237516026683	4.2432693555161756e-4	0.014989795426801174	0.24829844341649832	ZC3H12D
132160	-2.429016159480503	5.215019858853422	-4.731567502646773	4.2482985804187485e-4	0.014989795426801174	0.2209304667034644	PPM1M
51278	2.00079601440458	6.532350800051399	4.728642991065762	4.270323201917703e-4	0.015036311945137552	0.19829388324787534	IER5
10435	-3.8476206236608492	1.4358268670193237	-4.724748502949203	4.2998374971155303e-4	0.015062512102101846	0.260615320037755	CDC42EP2
50640	3.7137850875742107	2.9311165208210097	4.723079725413851	4.312549222841676e-4	0.015062512102101846	0.2337746501042055	PNPLA8
124221	-2.8212698208223386	-0.23021395203905742	-4.7207369041404235	4.3304614634057445e-4	0.015062512102101846	0.26204251823028546	PRSS30P
84919	3.6937533111880283	5.655113836652563	4.719473264657997	4.340154867716048e-4	0.015062512102101846	0.1916635168746641	PPP1R15B
3914	3.041446190413745	0.4691341968529711	4.718531202165461	4.347396145271542e-4	0.015062512102101846	0.25394139833344465	LAMB3
58155	3.3354787567327717	0.792584791826847	4.71849855407637	4.347647324163623e-4	0.015062512102101846	0.2487747864598795	PTBP2
4258	-2.609038936973988	1.3114927649928243	-4.717671315319429	4.35401675038025e-4	0.015062512102101846	0.2493994276641267	MGST2
23360	3.3701137300163566	3.7208962037918325	4.716565658494965	4.3625450639707853e-4	0.015062512102101846	0.2105946976836197	FNBP4
100133941	3.539426221470368	1.0198812898181637	4.715965724166595	4.3671798415839403e-4	0.015062512102101846	0.2403602636519384	CD24
5351	-2.3946108459288706	4.1145396752682535	-4.7151073457911234	4.3738201384967075e-4	0.015062512102101846	0.20469517067904963	PLOD1
50852	3.989809063209292	0.8616397885462144	4.7139470007632776	4.3828131202835763e-4	0.015062512102101846	0.23840753390820613	TRAT1
25821	3.4711257008699086	0.9378033510218713	4.71378838650704	4.38404391752832e-4	0.015062512102101846	0.2366138383614258	MTO1
79133	2.339633279311464	0.23906208028229264	4.711808498816229	4.3994375428847406e-4	0.015067673090152243	0.2440305736624273	NDUFAF5
26354	3.2313382790840106	1.5707996338295187	4.711317284953904	4.403265435294682e-4	0.015067673090152243	0.2282836298019797	GNL3
84287	-2.6611024230127365	0.8970456127647309	-4.709790804721443	4.4151830132125263e-4	0.01507811596500109	0.2408591877379722	ZDHHC16
79042	-2.918296668598709	5.701340796371026	-4.706486469835828	4.4410958598550533e-4	0.015131044943830671	0.1730583027016186	TSEN34
100873924	-3.065495237728714	-0.07018348226865047	-4.703639338634514	4.463550242193434e-4	0.015131044943830671	0.23419308357248703	HLX-AS1
1593	-2.6516839234861456	3.7059647347626052	-4.703234401037906	4.466753437167263e-4	0.015131044943830671	0.19322382846630415	CYP27A1
101	-2.1708479825747755	7.7704390806963985	-4.702733006663622	4.4707229540893323e-4	0.015131044943830671	0.14405300710233515	ADAM8
6627	3.0630659832409544	2.2259355370879303	4.699864420101454	4.493504132747938e-4	0.015131044943830671	0.20293806002343473	SNRPA1
353497	3.397462056657185	-1.0242216944501905	4.699628566290344	4.4953825579777747e-4	0.015131044943830671	0.22735434832024204	POLN
51148	-2.658612984337304	0.6420920904905627	-4.697253045687047	4.514347699665416e-4	0.015131044943830671	0.22095493891655948	CERCAM
1039	3.459715379521902	2.8374175447639955	4.696488720378912	4.520467438670997e-4	0.015131044943830671	0.18772010787086657	CDR2
6391	-2.0607455108740167	3.4946557148301394	-4.694982957659912	4.5325489337713425e-4	0.015131044943830671	0.17888881684333668	SDHC
647042	2.9265334802770124	-2.3036381807753017	4.694160182653751	4.539164666960267e-4	0.015131044943830671	0.2147906448638448	GOLGA6L10
1174	-2.873474853360382	1.8136060345930125	-4.6928494781119765	4.549724487175182e-4	0.015131044943830671	0.20366629824996174	AP1S1
114787	-2.5494062902956123	-1.0487329802806016	-4.691768396872348	4.558453564274712e-4	0.015131044943830671	0.21156392257409173	GPRIN1
713	-3.3223405620886797	0.23380375129312167	-4.691436080507281	4.5611403188382867e-4	0.015131044943830671	0.21412275961487293	C1QB
100288615	2.1503286068936474	1.504940119837038	4.6907848276631805	4.566410433204143e-4	0.015131044943830671	0.19434190777182359	WHAMMP1
3157	3.9490618119652563	2.1778509192579065	4.690158819721118	4.571482232613961e-4	0.015131044943830671	0.1873076326380536	HMGCS1
6692	-2.402443885391859	2.012070492495944	-4.689850002657716	4.573986369748619e-4	0.015131044943830671	0.19243804986638224	SPINT1
101927015	-2.133931049250351	2.31908968953218	-4.688363017733312	4.5860640403419626e-4	0.015131044943830671	0.18958830879307964	LINC01506
11313	-2.7663519554415466	4.008853968929336	-4.687777750138976	4.59082683072654e-4	0.015131044943830671	0.16267130836577426	LYPLA2
3839	3.267920954480569	2.455687967335363	4.686544153110652	4.6008824625552746e-4	0.01513128705532007	0.17645190095511154	KPNA3
168544	-2.870530169356592	5.702616024084176	-4.685587731988652	4.6086944756016914e-4	0.01513128705532007	0.13735389115323926	ZNF467
57864	-2.5405682101112994	0.7220430901559097	-4.683182956491706	4.6283976395892194e-4	0.015163109485854543	0.19646834972250282	SLC46A2
54800	3.4121727910516224	3.2529367144231007	4.682019238066962	4.637963843252528e-4	0.015163109485854543	0.1572238519549849	KLHL24
100289097	3.2484980340230156	0.381091340028628	4.681148586375153	4.645134381213746e-4	0.015163109485854543	0.19010014799850072	FRG1CP
100996928	1.899893853494806	2.772871125080503	4.673536264641747	4.7083216466564854e-4	0.0153292529108598	0.148753756773905	FMC1-LUC7L2
2199	-3.314452821500986	-0.5884559143406678	-4.672850403884427	4.714058489080776e-4	0.0153292529108598	0.18369406772307784	FBLN2
105379193	2.7925256482340965	0.525329251374881	4.667456575055668	4.759429124988955e-4	0.01542209180494829	0.16712005207650016	LOC105379193
904	3.401767869341592	3.263537320359815	4.666801450194571	4.76497062028608e-4	0.01542209180494829	0.1312166999599924	CCNT1
10417	-2.944468236259359	4.526489391642262	-4.666229671727748	4.769812600342682e-4	0.01542209180494829	0.11673141016952915	SPON2
105377700	3.738197941657228	-0.6866010773333487	4.658965727925449	4.831773206636414e-4	0.015591602927213937	0.15912764557788073	LOC105377700
128854	3.2114824641242796	-2.354394676347658	4.656824682931799	4.8501953964853864e-4	0.015591602927213937	0.15440018637394637	TSPY26P
330	3.677406017619337	3.860646308750916	4.65592739764361	4.857937618601667e-4	0.015591602927213937	0.1059993492607667	BIRC3
6737	-2.0847186822483748	3.5124792310677493	-4.654848198743245	4.867266513336829e-4	0.015591602927213937	0.11346587322328716	TRIM21
26270	-2.911022212350138	3.434880729784578	-4.654546449764227	4.869878247335795e-4	0.015591602927213937	0.11780920124345773	FBXO6
55142	3.145310152563205	1.6437686204093682	4.653696083462144	4.8772462852224465e-4	0.015591602927213937	0.1318968526100477	HAUS2
201176	-2.0285577492349987	5.8752618217481665	-4.652133209290157	4.890818134382628e-4	0.015605655536856538	0.07518828879264294	ARHGAP27
9643	2.279224098682027	3.2806710143490867	4.648329784756873	4.924011078740082e-4	0.015682145396279507	0.09980119973545509	MORF4L2
115650	2.5592920451235317	1.3526618299928843	4.647175549272573	4.934130505919004e-4	0.01568500140451673	0.12216278380627354	TNFRSF13C
101928517	-3.103523134922579	-0.10170841517982572	-4.644801450331896	4.955012790636226e-4	0.01571543710732083	0.13797901507528465	LOC101928517
80270	-3.1793977898354373	0.07385704725173042	-4.643220036390267	4.96897370145936e-4	0.01571543710732083	0.13525176690405338	HSD3B7
133746	3.7295148223586647	2.771422528357085	4.642821117717176	4.97250186008987e-4	0.01571543710732083	0.09850557691655393	JMY
10772	3.5617711483616086	3.6678714016031253	4.641899021251561	4.980667137558611e-4	0.01571543710732083	0.08402584614986441	SRSF10
9589	3.406539162935339	4.556487730047686	4.638484473522815	5.011024997313987e-4	0.015781944838762774	0.0665453718592035	WTAP
23193	-2.0498213877714075	5.231958157310036	-4.636681357463726	5.027133608874755e-4	0.01580341243736284	0.05497828662287052	GANAB
201626	2.3615701598423335	2.5845037859005027	4.635397770090567	5.038633678400278e-4	0.015810340031098435	0.08708752185285817	PDE12
10326	-2.2864752731850526	5.292333900363612	-4.632283577126377	5.066648569734642e-4	0.01584540848065453	0.04689399722715315	SIRPB1
6607	3.430863686062512	1.6699216750345902	4.632084636722862	5.068443707576918e-4	0.01584540848065453	0.09484289676022684	SMN2
51337	-3.3147939148169447	1.6111272395624208	-4.630691711421642	5.081031303374719e-4	0.015855614564494285	0.1018132994911225	THEM6
84154	4.059639609764496	-1.359540549624502	4.625266836485224	5.130365489427943e-4	0.015944959944520845	0.10615171183092365	RPF2
113189	-2.349520629500103	1.140828185183985	-4.624636877006197	5.136126572708903e-4	0.015944959944520845	0.09586597425323795	CHST14
1974	2.2681467947887066	5.652029949016679	4.623923405707788	5.142659508871022e-4	0.015944959944520845	0.025387677837180433	EIF4A2
105376860	-3.080586338835289	0.922779718842307	-4.622501055467637	5.155709123247973e-4	0.015944959944520845	0.09563696110203956	LOC105376860
57567	-2.315099704388337	4.16498075330908	-4.621861486956941	5.16158817851043e-4	0.015944959944520845	0.04411905514847447	ZNF319
440354	2.0497787961406444	2.1837097157753487	4.6211927991135	5.16774235851533e-4	0.015944959944520845	0.06885518531540047	SMG1P2
57599	3.295408861573323	3.386361979649029	4.620373693496742	5.175291285573886e-4	0.015944959944520845	0.0512694401694036	WDR48
10871	-2.7093827084051387	2.5391234150116087	-4.618437387374544	5.193182017834665e-4	0.0159521282244724	0.06704149441175034	CD300C
102723526	-3.8091165400591187	-2.3456902921580136	-4.618092283067428	5.196377395400546e-4	0.0159521282244724	0.08152631946648903	LINC02218
3091	3.144814329702305	5.853798607936679	4.616662014103222	5.209642296328342e-4	0.015964033609667767	0.01016485763334618	HIF1A
115426	3.0403406160292175	2.456359342172858	4.605027572782203	5.318861346183416e-4	0.01619690744848886	0.03752713964595422	UHRF2
94081	3.587715813271259	2.121989485096924	4.604704083577442	5.321931910857903e-4	0.01619690744848886	0.0426158044753997	SFXN1
55660	3.031292867851959	3.6055111132173474	4.604483627357529	5.324025540409545e-4	0.01619690744848886	0.019438517907724773	PRPF40A
23560	3.1837784351384557	2.095001842797342	4.603732891271539	5.331161557562826e-4	0.01619690744848886	0.04118338473672356	GTPBP4
146712	-2.107571997182699	2.192058974517671	-4.6019915919101875	5.347751532374075e-4	0.01619690744848886	0.042284955560250026	B3GNTL1
221184	-2.0278397176288845	3.3041558629489503	-4.60164987763022	5.35101345835875e-4	0.01619690744848886	0.02176680901886119	CPNE2
9537	-2.254561857976997	4.555395536296847	-4.601514830102116	5.352303161081166e-4	0.01619690744848886	0.0043208250571176166	TP53I11
51631	2.9167358820069698	2.7933843612408675	4.599883421366501	5.36790864957704e-4	0.016203604217191286	0.02405988300224937	LUC7L2
51291	-2.0627542329082624	6.350259773527434	-4.598693699787574	5.379318924828778e-4	0.016203604217191286	-0.022440263739070154	GMIP
262	3.0154102746836258	3.6264985177046527	4.597463205099004	5.391146763772475e-4	0.016203604217191286	0.006987438310468441	AMD1
10671	2.9450744856047253	1.3638238571702328	4.59716713922269	5.39399665876658e-4	0.016203604217191286	0.04032202811003316	DCTN6
64645	2.916179261182089	3.821826880126445	4.5963205813325505	5.402154166606373e-4	0.016203604217191286	0.0026665862086066028	MFSD14A
10001	2.270948087017283	1.773683460971994	4.594911377342075	5.415761829318113e-4	0.016215820674509357	0.030693241601720267	MED6
100506115	-2.545012275031234	5.207081521784802	-4.590129849495599	5.462199665614329e-4	0.016234354424842265	-0.022664573476840033	PELATON
9685	3.9386953622187195	3.2077281654396366	4.590087670825118	5.462611137810184e-4	0.016234354424842265	0.0022957417575710792	CLINT1
196	3.258370281109033	3.351964964810649	4.589801196630066	5.465406676879251e-4	0.016234354424842265	-0.001531264821902134	AHR
146225	-2.2505301764451997	4.994904088214476	-4.589755052957148	5.465857105789755e-4	0.016234354424842265	-0.018395333927723634	CMTM2
481	3.062319090993422	-1.5657319370563136	4.5888504838781214	5.474694801198536e-4	0.016234354424842265	0.04647652471244523	ATP1B1
5393	3.696601283454371	1.4617581759088063	4.588387301176706	5.479225871617251e-4	0.016234354424842265	0.02412695426599587	EXOSC9
51128	2.830743688020538	2.2151684727662655	4.586725609771895	5.495513408767362e-4	0.016248518978044735	0.010118917366717106	SAR1B
1665	2.8385576307457923	2.8960835238386036	4.585647961958939	5.506103164002237e-4	0.016248518978044735	-0.003173523210590723	DHX15
27000	4.065447840519451	0.8196137952439925	4.58480803899656	5.514371563406647e-4	0.016248518978044735	0.023278057618005832	DNAJC2
51118	2.9401691982922387	0.36903834014219505	4.58345934264608	5.527675449071219e-4	0.016248518978044735	0.025793732119026025	UTP11
121441	2.900310235172954	1.2555043259868828	4.581749347368761	5.544591242968208e-4	0.016248518978044735	0.013207331273180856	NEDD1
51460	3.352780222626862	1.849334932592148	4.580227050318482	5.559695522675735e-4	0.016248518978044735	8.995807651741572e-4	SFMBT1
101930112	-3.257946914139024	-1.0904882223142325	-4.580100363638041	5.560954437347463e-4	0.016248518978044735	0.030718512756382488	LOC101930112
2316	-2.412468398121046	8.981293725724498	-4.578957611061146	5.572323626461815e-4	0.016248518978044735	-0.08397062342239892	FLNA
10153	3.4141034484366144	2.266733148260536	4.5786914326831045	5.574975288080218e-4	0.016248518978044735	-0.003016196958522066	CEBPZ
26277	-2.0494692225660787	4.130742886279888	-4.577509790679539	5.586762610521408e-4	0.016248518978044735	-0.031822144459346724	TINF2
112268067	-4.629907410810323	0.5309887692461729	-4.577275709977159	5.589100724499424e-4	0.016248518978044735	0.025411111999686042	LOC112268067
10150	3.2498515263132814	1.326999911218579	4.575287015889119	5.609005840246722e-4	0.01626127041347604	-0.001774862020284651	MBNL2
9993	-2.143835431357086	4.94403195488381	-4.574039472282992	5.621530257337362e-4	0.01626127041347604	-0.04926406932023131	DGCR2
348938	3.40748216701734	-2.0889213842691876	4.57397568043888	5.622171460647916e-4	0.01626127041347604	0.02213182350427001	NIPAL4
3614	-2.4614778742122025	6.302706668773332	-4.571196133361869	5.650183970342301e-4	0.016299528235097803	-0.0682081402846455	IMPDH1
9107	3.1161744842910926	3.100138288006816	4.5703421068052785	5.65882001103814e-4	0.016299528235097803	-0.031758849534960554	MTMR6
92283	3.3559357108797143	-1.3461124856094224	4.5698156199687965	5.664150753773624e-4	0.016299528235097803	0.014674777197016375	ZNF461
51816	-2.212932725438667	5.656487799126618	-4.566595196958775	5.696871671141025e-4	0.016332875848096555	-0.0705167023737241	ADA2
107987250	-2.3483084707389823	0.7211234780220609	-4.565364099028809	5.709431992497373e-4	0.016332875848096555	-1.3266179723725458e-4	LOC107987250
6095	3.6059652331482854	4.13594532093982	4.564410880270946	5.719176998967424e-4	0.016332875848096555	-0.05689198604757273	RORA
54913	-4.703904243192556	-1.7250531488272802	-4.5641848667565466	5.721490127598229e-4	0.016332875848096555	7.73882999847153e-4	RPP25
619499	2.7718093772596255	-2.2341142997864645	4.563426082806036	5.729262989865925e-4	0.016332875848096555	0.0028140396291078673	SNORA27
4848	2.819137447342919	3.1529429574167005	4.563026476766156	5.733360899225991e-4	0.016332875848096555	-0.045145901267833466	CNOT2
8705	-2.9857898422760236	1.540538417018166	-4.560572509757129	5.758592865130609e-4	0.016376322582512436	-0.015532541380445686	B3GALT4
8992	-2.112595266316478	5.67875985912554	-4.559673016225282	5.767870422134974e-4	0.016376322582512436	-0.08257060131109473	ATP6V0E1
92999	-2.6174981498912167	1.0563140626024103	-4.556355488694829	5.80222250396557e-4	0.0164417759584328	-0.01822025047335618	ZBTB47
283710	-3.937296700077278	-2.2458838233537093	-4.5555823217723574	5.810258923395139e-4	0.0164417759584328	-0.01640500663941058	LINC03034
10238	-1.7860775466141772	3.0525297341609305	-4.552485982249278	5.84255879726065e-4	0.01645661944908696	-0.0615914384969809	DCAF7
2526	2.2480097754028865	3.1794128420778907	4.551849045463965	5.849226181468944e-4	0.01645661944908696	-0.0626456480248887	FUT4
10209	1.6055038398805515	8.740111690598477	4.551812439228565	5.849609611552546e-4	0.01645661944908696	-0.1314002226150075	EIF1
9367	2.043045954727802	2.206342183640729	4.551373442478373	5.854209893983426e-4	0.01645661944908696	-0.05027372357547666	RAB9A
25777	-2.3346066094494287	7.450130679203119	-4.54967348867796	5.87205932110706e-4	0.016457083211832164	-0.12031091333397992	SUN2
7071	2.931233854574998	5.40088640225453	4.5480156939705845	5.889520517777952e-4	0.016457083211832164	-0.10317964829629478	KLF10
26156	3.2339319417735135	4.159964838212385	4.547961417307071	5.890093113008029e-4	0.016457083211832164	-0.08502720317689239	RSL1D1
152503	3.530825043509211	-1.0715028845032222	4.547678236839718	5.893081481746215e-4	0.016457083211832164	-0.02299403018652768	SH3D19
105379173	3.3168712203271538	3.282777751914665	4.544259518689544	5.929283288965805e-4	0.016503724491847036	-0.07904335554519903	LOC105379173
90362	-2.8415902870172225	-0.8572848809040848	-4.54387963789541	5.933320189755395e-4	0.016503724491847036	-0.027433464739005764	FAM110B
79132	-2.6556447610590213	2.9028915165774323	-4.541912312942046	5.954272183867407e-4	0.016503724491847036	-0.06831636671106533	DHX58
166968	3.3043328669333145	1.364106141934601	4.541768169568663	5.955810327143474e-4	0.016503724491847036	-0.0556018627442203	MIER3
5931	2.416470118857607	3.574444209167517	4.53857413308445	5.989999725467908e-4	0.016503724491847036	-0.09411792327840374	RBBP7
57826	2.8817396209880597	4.17273288990035	4.538234222810837	5.993650149184119e-4	0.016503724491847036	-0.1033860542083671	RAP2C
3292	-2.7812002686960025	-0.10752477835496199	-4.538222823892201	5.993772606462275e-4	0.016503724491847036	-0.0379583270631354	HSD17B1
3178	2.0896678064554566	7.754104455426419	4.535982601489903	6.017889554916377e-4	0.016503724491847036	-0.15118617484731	HNRNPA1
10535	-2.721213145856949	0.5335328607649845	-4.535888984224772	6.018899575158151e-4	0.016503724491847036	-0.045784279314125875	RNASEH2A
57491	-2.2181392511986213	1.0188688319720494	-4.534619200068209	6.032616450335034e-4	0.016503724491847036	-0.05433678322818736	AHRR
55802	3.0045285837437645	3.271519753728483	4.534093552547247	6.038304266015827e-4	0.016503724491847036	-0.09571895118250051	DCP1A
7094	-2.2758159095423824	7.59422458395236	-4.533599331172138	6.043657110837067e-4	0.016503724491847036	-0.15051931587849765	TLN1
2268	-2.149067042478241	7.827108149127049	-4.5332762470906625	6.047159053635753e-4	0.016503724491847036	-0.15255494756778987	FGR
10516	-3.784927635710944	-1.567731245658958	-4.53287779138863	6.05148085896399e-4	0.016503724491847036	-0.04884862913134391	FBLN5
25844	-2.4118627161829	4.991397712471834	-4.529579701933466	6.087376572915607e-4	0.016503724491847036	-0.12633951538665045	YIPF3
329	2.1976426441689916	3.2498180325359645	4.527740243224337	6.107492812862539e-4	0.016503724491847036	-0.10765783811956453	BIRC2
8310	-2.160455019666384	0.7293103960764743	-4.527739740258379	6.107498322703854e-4	0.016503724491847036	-0.06232925292643099	ACOX3
1738	2.7495077097714384	2.871914462543633	4.527674447694853	6.108213626985133e-4	0.016503724491847036	-0.10172006826854751	DLD
57153	-2.0319689460330626	7.263612666591978	-4.527476871815229	6.110378673939995e-4	0.016503724491847036	-0.15737013687960033	SLC44A2
25851	-1.9507986777887298	4.482200567908303	-4.526728535848911	6.118586204851837e-4	0.016503724491847036	-0.126118085708665	TECPR1
23099	3.7686234904724207	2.6480168943532685	4.5260595473955885	6.125933164182131e-4	0.016503724491847036	-0.0995163122900049	ZBTB43
79001	-2.688997872529872	2.777986172529859	-4.525972586996542	6.126888852319763e-4	0.016503724491847036	-0.09684474678819655	VKORC1
100422872	2.7638099320286607	-2.3344592448450934	4.5252342464218955	6.135009397340498e-4	0.016503724491847036	-0.05972789454016514	MIR1244-3
9670	-2.645289346547731	1.3315599897565331	-4.524347050254547	6.144781892753548e-4	0.016503724491847036	-0.07540802637854416	IPO13
9908	3.0110611355449914	4.786105068369143	4.523657806079698	6.152385093097561e-4	0.016503724491847036	-0.13690514232544881	G3BP2
221481	2.7828541013283843	-2.8513026333520695	4.515229293797725	6.246155685198907e-4	0.016700371200891736	-0.07787920871533593	ARMC12
23160	3.899825561565132	2.0280059567734634	4.5150175575901565	6.248530347204481e-4	0.016700371200891736	-0.11029080375341138	WDR43
430	-2.9455253090858307	1.4310244090514779	-4.514427609127396	6.255151675761766e-4	0.016700371200891736	-0.09270115672700374	ASCL2
283547	-3.2619312862447134	-2.8243216577175385	-4.5131664128516755	6.269331238771998e-4	0.016711993162663853	-0.09069405679942122	LINC00639
56961	-4.790327000181602	-3.1294436338343536	-4.5101405458662365	6.303487103649629e-4	0.016732786730523516	-0.09400067329046191	SHD
399	2.0814900217858727	4.112983815341233	4.509963015445486	6.305497048105607e-4	0.016732786730523516	-0.15162149168742722	RHOH
101929709	2.4004075995347995	-0.46217990662316794	4.509692606463803	6.308559813122439e-4	0.016732786730523516	-0.08733764098790164	RIPK2-DT
1326	1.9559627703352112	4.409683488913007	4.508993372569466	6.31648678837896e-4	0.016732786730523516	-0.15789388958271466	MAP3K8
4927	3.0136938702821023	2.228860073144944	4.504856407256233	6.363598128902657e-4	0.016815937607121474	-0.1307965515375713	NUP88
10113	-2.3359464810930577	2.556250506294498	-4.504502012514102	6.367650860813918e-4	0.016815937607121474	-0.12857018087713268	PREB
79713	-2.672880361805984	4.422681806511647	-4.50255471931279	6.389967254053468e-4	0.016841432344433648	-0.1635287306766946	IGFLR1
3572	3.288220518418165	3.8003685048704554	4.500915163292628	6.408819845526059e-4	0.016841432344433648	-0.161697050416568	IL6ST
54507	-2.0190075135067205	3.7487737412375335	-4.499551723131343	6.424541445928229e-4	0.016841432344433648	-0.1610730342468365	ADAMTSL4
4924	-2.241417096511726	6.369812271365477	-4.49937441435563	6.426588902400558e-4	0.016841432344433648	-0.1951227288209667	NUCB1
101927272	-2.4983995604889957	-0.3489549918844204	-4.499354567110817	6.42681812873372e-4	0.016841432344433648	-0.10091370414297973	LOC101927272
6128	2.9347470776085824	7.627372286271295	4.494821685540565	6.479393659652178e-4	0.016931415930164482	-0.221830118247059	RPL6
6890	-2.4768455313925415	6.441228335915156	-4.494677986558714	6.481067660690938e-4	0.016931415930164482	-0.20318016959103424	TAP1
26049	3.6255134425171374	0.14619025130860716	4.493202978059114	6.498276530196007e-4	0.0169503357283809	-0.12632597402531154	FAM169A
29992	-1.92007424740504	5.989753994414401	-4.492119537253808	6.510947191459712e-4	0.01695737808348474	-0.20513965730581685	PILRA
29093	1.8458729056090761	1.7617666738080202	4.4906214122562105	6.52850975804544e-4	0.016959171691604134	-0.14694347661649498	MRPL22
91694	3.5004304232411583	1.656420392619317	4.489634066371329	6.540111309778506e-4	0.016959171691604134	-0.14682849869198566	LONRF1
23209	-2.789672826792681	1.9943770916001065	-4.488820005610128	6.549692807148428e-4	0.016959171691604134	-0.1477157426794058	MLC1
51582	3.2682882695103075	5.080677549651661	4.487487853583375	6.56540366815456e-4	0.016959171691604134	-0.20356214932511385	AZIN1
285367	-2.759775876104723	1.6690846161583952	-4.486037079737063	6.582557989434387e-4	0.016959171691604134	-0.1441328515042315	RPUSD3
2997	-2.3482939594914174	2.746843262632691	-4.486014431735262	6.582826153523628e-4	0.016959171691604134	-0.16655380862582092	GYS1
51230	2.604156467022622	3.9428035280880147	4.485764096120372	6.585791012158435e-4	0.016959171691604134	-0.1921125500947447	PHF20
7791	-2.413459273430547	8.292190401495324	-4.4845271934313695	6.600460658628139e-4	0.016959171691604134	-0.24219214966295688	ZYX
9715	-2.714582087045557	3.924842963604338	-4.4844495397739355	6.601382759947043e-4	0.016959171691604134	-0.18844560778048702	FAM131B
6832	3.111540107514457	1.2298801069742278	4.481610822823458	6.63518311304676e-4	0.016967863595073927	-0.15546607631580756	SUPV3L1
84749	2.22590639503474	2.2768600447928145	4.481249521877553	6.639497952899549e-4	0.016967863595073927	-0.17177072085806788	USP30
5966	3.5732837310256733	4.505942349909229	4.480552567351467	6.647829563751777e-4	0.016967863595073927	-0.2074454622686428	REL
10140	3.143376630982267	4.528533358551269	4.480283036896768	6.651054521980861e-4	0.016967863595073927	-0.20857398663902948	TOB1
3007	3.4257586557366633	-2.6375192615940732	4.4799826129451645	6.65465103658159e-4	0.016967863595073927	-0.14013280899037017	H1-3
105372879	2.4270118903573077	-2.7281467133669963	4.477121531541436	6.6890036309823e-4	0.016973882039115255	-0.13979046391597372	LOC105372879
79729	2.551856374127742	0.5528241059659564	4.476044439029677	6.701983741124874e-4	0.016973882039115255	-0.15904945659171243	SH3D21
729683	-3.0823988381129066	1.767054925048965	-4.475644203300733	6.706813662910748e-4	0.016973882039115255	-0.16175136619550834	LOC729683
117157	-2.2085792418313455	1.8103336110082475	-4.475456378252478	6.709081522490329e-4	0.016973882039115255	-0.17082890717294674	SH2D1B
102465993	-2.297990214610184	5.503462849121564	-4.475425909408057	6.709449488019534e-4	0.016973882039115255	-0.22730977142487507	MIR7847
6280	-1.9577950743274108	11.105803932189135	-4.474809801550445	6.716894580069717e-4	0.016973882039115255	-0.28057487722117	S100A9
9746	-1.7272417673748093	3.4178327189848803	-4.47347724757638	6.733026583673725e-4	0.016989404022038433	-0.20400432451242345	CLSTN3
6431	2.734630218235086	4.430015887602791	4.471923765463321	6.75188390572162e-4	0.016999842585572095	-0.22263868544062504	SRSF6
1388	-1.8348791140971592	4.935746642886415	-4.471122704877606	6.761629173646387e-4	0.016999842585572095	-0.22877477194043205	ATF6B
2064	-3.220834943969841	0.941156850776779	-4.470669355594244	6.767150838144475e-4	0.016999842585572095	-0.16047230514177713	ERBB2
1796	-2.4703394375060856	3.0526930807851365	-4.468969383677232	6.787897692471811e-4	0.01702681062770916	-0.19900309073430567	DOK1
83786	-2.1537270819777836	4.405282726679643	-4.466034081238715	6.823876244545762e-4	0.017061357896677322	-0.2300648634067306	FRMD8
4938	-3.714691165393448	3.4438830479950524	-4.465042893713255	6.836070037340063e-4	0.017061357896677322	-0.20409916413037354	OAS1
9147	2.648234226063206	2.3485256585444008	4.464686214282175	6.840463508171776e-4	0.017061357896677322	-0.2028981780875041	NEMF
80325	-2.8833905921100733	7.960735034127703	-4.4645779111429444	6.841798133435605e-4	0.017061357896677322	-0.2726657145187188	ABTB1
51193	3.239499015994337	2.8466081672438475	4.4617109424746015	6.877226306460388e-4	0.017098756921366375	-0.21340080820781537	ZNF639
7263	-3.651439030668348	2.144927192166503	-4.459430163758248	6.905546568725965e-4	0.017098756921366375	-0.1967099299875823	TST
3191	1.7200916910281903	6.617850815462089	4.458209924795547	6.920747819609786e-4	0.017098756921366375	-0.27512020518300506	HNRNPL
1915	2.157274566168816	11.698810455203423	4.457651781789273	6.927712504741058e-4	0.017098756921366375	-0.3149325565614971	EEF1A1
64376	3.41191973787598	3.021391116374137	4.456388806956878	6.943499147880082e-4	0.017098756921366375	-0.2264034597063329	IKZF5
57862	2.2472514581965175	3.167213638635544	4.456225180194295	6.945547139956133e-4	0.017098756921366375	-0.22879079297395766	ZNF410
2119	3.133935993489682	-2.514410167346776	4.455775867180682	6.951174072272245e-4	0.017098756921366375	-0.1726167057076431	ETV5
3609	2.1918170272798827	5.580850548167899	4.455424240320112	6.955580937629739e-4	0.017098756921366375	-0.2688872795040531	ILF3
4034	-2.28332007978379	6.062543967623372	-4.455417614389084	6.955664006831109e-4	0.017098756921366375	-0.26869722576930943	LRCH4
3560	-2.4122893938677086	5.393085144543425	-4.4552843394567585	6.957335091189235e-4	0.017098756921366375	-0.26286174313907296	IL2RB
1019	-2.6215471544656697	1.7970391250089932	-4.454266684132913	6.970108822712305e-4	0.017105431565348946	-0.2013487745204463	CDK4
646023	2.345039720934275	2.3173657409826336	4.453244907545528	6.982958752658581e-4	0.01711227370410151	-0.2189944881280983	ADORA2A-AS1
9021	-2.64031451773707	6.353733278836212	-4.451835486161039	7.000724051918022e-4	0.017131124309492058	-0.2786046235091355	SOCS3
54205	2.2751342075236773	3.4430479947813772	4.449058921681782	7.035858973839361e-4	0.01716215535338892	-0.2467002518236301	CYCS
10554	-2.2784062150754623	3.9520128162975454	-4.448501563228881	7.042933849028837e-4	0.01716215535338892	-0.2532320661260634	AGPAT1
51646	2.310361480893415	6.673740198791511	4.448442914356223	7.043678742085887e-4	0.01716215535338892	-0.29199441519910163	YPEL5
23030	-1.7041188660403512	4.915112191837983	-4.447242580089568	7.058942015719761e-4	0.017174739179019453	-0.2712607987532598	KDM4B
5756	3.3228546832738655	2.415926141593408	4.444243045356289	7.097233754948678e-4	0.017243236352916025	-0.23818670855987634	TWF1
85441	-3.2818493675938485	5.581180408412924	-4.442356570506742	7.121426541476732e-4	0.017272441923134367	-0.28266127563947485	HELZ2
400410	-2.0624136650098386	1.8289977512650273	-4.441432565867271	7.133307464755752e-4	0.017272441923134367	-0.22384349902930012	ST20
900	3.350097919009338	3.146340223907274	4.440193147658853	7.149276275749059e-4	0.017272441923134367	-0.2558502442558934	CCNG1
134429	3.596865954992604	1.776437988992748	4.440146428100303	7.149878940369609e-4	0.017272441923134367	-0.23557932360346712	STARD4
8351	-3.6024095915057486	-1.0516781210225832	-4.437805227083625	7.180147092703579e-4	0.01731512130584545	-0.2016252296714871	H3C4
23396	-2.2123991533780267	3.3171219454622185	-4.437206556200546	7.187908297716755e-4	0.01731512130584545	-0.26347209376248326	PIP5K1C
5880	-2.0156382888699165	8.068868970016903	-4.433453065360447	7.236767371892214e-4	0.017371149681570577	-0.33020033271936367	RAC2
100652740	-2.8501434241667933	4.520928845623204	-4.43313266655505	7.240953908986031e-4	0.017371149681570577	-0.2850553572642909	PYCARD-AS1
57018	3.3749616835518825	5.428609480367535	4.433067224320824	7.241809328061116e-4	0.017371149681570577	-0.30354915318510756	CCNL1
100874085	-2.406372345152085	3.8814502619649707	-4.432030215323101	7.255378437034057e-4	0.017379186067413833	-0.2778533834090853	NUCB1-AS1
65244	3.083515262916909	-0.30803441172224644	4.430905441167516	7.270125736856818e-4	0.017390018060017425	-0.2263069129235067	SPATS2
51012	3.3437131672535463	2.525833765657152	4.4288774766954795	7.296793635402828e-4	0.017395458183722456	-0.2645323275237441	PRELID3B
345757	-1.9986766659031996	1.82848459204016	-4.428516642533895	7.301549249129743e-4	0.017395458183722456	-0.24830137309729494	FAM174A
55577	-2.1179759885981904	4.534618131060856	-4.42818649786608	7.305903204902355e-4	0.017395458183722456	-0.29632405193606104	NAGK
9303	2.5225462020652225	-1.5259950035871481	4.427273950910519	7.317951900013122e-4	0.017395458183722456	-0.21887553005320548	SNORD25
56965	2.2373696745335856	3.851435240019408	4.426851087279615	7.323542105924194e-4	0.017395458183722456	-0.29277700171345167	PARP6
144983	2.6869119784689435	1.437067762765534	4.421908879740942	7.389206599973042e-4	0.017526950717676643	-0.26174555035832103	HNRNPA1L2
940	2.685060229761311	3.5367260767093023	4.419546314382025	7.420812024992596e-4	0.017577402522151682	-0.3009163993350148	CD28
79064	-2.2446042340950827	1.7752586463347846	-4.414236805078304	7.492352685227999e-4	0.01768508525883863	-0.27135820902389796	TMEM223
4709	-2.352203815533567	2.563003024998206	-4.413216568292163	7.506181078758971e-4	0.01768508525883863	-0.28607794011070453	NDUFB3
101927522	-2.486037068927169	-0.271750394404841	-4.411776084376339	7.525750590012416e-4	0.01768508525883863	-0.24693917775488572	LOC101927522
113455421	-2.47424460817736	3.1032365140977904	-4.409994140282847	7.550032135561008e-4	0.01768508525883863	-0.3025840434060605	DERPC
54921	-2.47424460817736	3.1032365140977904	-4.409994140282847	7.550032135561008e-4	0.01768508525883863	-0.3025840434060605	CHTF8
7844	2.9366413537722784	3.06304357547419	4.4095144579053445	7.556582353134217e-4	0.01768508525883863	-0.3081247198458339	RNF103
6731	3.283799545865875	3.4014342782168914	4.409000461810215	7.563607670887435e-4	0.01768508525883863	-0.3153205033163413	SRP72
55149	3.49875652407068	0.8252060937198844	4.406901388742403	7.59236820289753e-4	0.01768508525883863	-0.2810714067926998	MTPAP
79447	-2.2654487512221566	3.3778593567520043	-4.40592574526178	7.605774569486465e-4	0.01768508525883863	-0.31596029922341806	PAGR1
107985873	2.9090971299559674	-0.5352861984213924	4.405580297131759	7.610527267179246e-4	0.01768508525883863	-0.26758583335941033	LOC107985873
10213	2.2266738782730693	1.4770451772242899	4.405241646017354	7.615189437870703e-4	0.01768508525883863	-0.2885781803642473	PSMD14
6494	-2.496419301516334	7.001504886624417	-4.405014198680195	7.618322339988028e-4	0.01768508525883863	-0.3693920984452914	SIPA1
112942	2.6327665671458202	1.1295701986924775	4.404536881872461	7.624901333237446e-4	0.01768508525883863	-0.28660450573470175	CFAP36
55370	2.4287421442578987	1.9612879497299691	4.403633512269457	7.637368850242974e-4	0.01768508525883863	-0.3009949013156099	PPP4R1L
25871	2.953977854475991	2.058320001907123	4.402914656677938	7.647304955242754e-4	0.01768508525883863	-0.3052586529454322	NEPRO
3385	-2.219089548461924	8.60262891293607	-4.402613898513076	7.651466042112268e-4	0.01768508525883863	-0.3897034706532949	ICAM3
1965	2.299264174821621	1.6602018005226271	4.402106872270009	7.658486226017006e-4	0.01768508525883863	-0.2992869822139408	EIF2S1
51430	2.4993189338374595	2.982096754782558	4.401870061509018	7.661767346217226e-4	0.01768508525883863	-0.32141458786867005	SUCO
8907	-2.1038669696216648	5.032658554217921	-4.401385934406852	7.668479678871702e-4	0.01768508525883863	-0.35190313841070964	AP1M1
56052	-2.71416172604044	1.2314507897247449	-4.400108142083792	7.686225308187398e-4	0.01768508525883863	-0.28412147835434	ALG1
153241	3.2133114715207114	2.759585622593439	4.399887576995075	7.689292758517839e-4	0.01768508525883863	-0.3216749518726685	CEP120
8089	3.8470708570370005	0.17241414874584587	4.399474205028291	7.695045035303455e-4	0.01768508525883863	-0.27908205970803657	YEATS4
5524	-2.629638618812287	4.457001480376411	-4.397901682746432	7.716968232672448e-4	0.01769465051501749	-0.34829441459095545	PTPA
374395	-2.350470821506761	3.2952193326644093	-4.396947623943177	7.730300696163376e-4	0.01769465051501749	-0.32934627055814314	TMEM179B
2012	3.2510417564059235	0.360455317088723	4.396939092742215	7.730420022730637e-4	0.01769465051501749	-0.2853208771076545	EMP1
6650	-2.3651720791053665	4.758795469504911	-4.394114087422381	7.770038708689124e-4	0.017761431225628486	-0.36021859945989654	CAPN15
9818	2.780369307510382	2.0856197640852185	4.391326743725741	7.809335389287513e-4	0.017827297579276875	-0.3254295850236675	NUP58
23625	-2.774645963766675	5.331570893496694	-4.389913422813872	7.829339344463963e-4	0.01784479010726869	-0.3723510277233757	FAM89B
107985678	2.550056791881822	-0.9573874157558353	4.389303865842191	7.83798330694991e-4	0.01784479010726869	-0.29054033739339324	LOC107985678
7037	3.4963548701623277	3.1529887674502404	4.388168657014479	7.854107752163297e-4	0.017857594992117806	-0.3474723343861257	TFRC
105374897	2.8398290392098047	-1.7929622422244393	4.387331868199724	7.866015449687416e-4	0.01785991699950631	-0.2856018930771178	LOC105374897
100287467	2.6831080114467056	-0.8249261922975155	4.386621976363519	7.876132033650693e-4	0.01785991699950631	-0.28958764700345085	LOC100287467
55853	2.8575713534250684	1.1823622172771056	4.385226647857645	7.896055987723215e-4	0.01787962296121268	-0.32091171320264067	IDI2-AS1
107986085	2.5285268120793516	-0.4341927185764444	4.383147427304744	7.925842162758726e-4	0.01787962296121268	-0.3022302838844153	LINC02019
6198	3.7244576218819496	1.9389388511304435	4.38294566195094	7.928738768931411e-4	0.01787962296121268	-0.3374122443649492	RPS6KB1
65983	3.08073924862955	-0.4092247799994585	4.382838131158525	7.930282962258586e-4	0.01787962296121268	-0.3017450393343273	GRAMD2B
9648	3.4970470854145486	3.327017126207971	4.381902901519998	7.943726446433566e-4	0.01787962296121268	-0.3607609855690672	GCC2
10162	-2.4254132135621465	3.0284804938515926	-4.3816128328550406	7.947900840052206e-4	0.01787962296121268	-0.3502879088192161	LPCAT3
91056	-1.975906927475891	6.232797741234306	-4.380381271493757	7.965649619743151e-4	0.017895878874897197	-0.40393945908450046	AP5B1
84248	3.4355822213380716	3.2786453255359316	4.377241229834349	8.011088654834026e-4	0.017974219624374975	-0.36798296943710884	FYTTD1
283431	3.407636798816619	-2.444513278432719	4.376140333231923	8.02708303116862e-4	0.01797873105512519	-0.30343210768256235	GAS2L3
5962	3.324488301934127	0.6534395073693504	4.375648306060204	8.034242136705559e-4	0.01797873105512519	-0.33022192845363474	RDX
6693	-1.8998499205115031	4.546108961407403	-4.374766758208738	8.047085395158139e-4	0.017983808320033438	-0.39382399885139385	SPN
79629	-2.762930264219784	1.917753320654856	-4.373521852886035	8.06525862396555e-4	0.017998293947402967	-0.3413503984803352	OCEL1
10576	3.0163137943329117	2.5614297052406445	4.372873994371362	8.074732922836753e-4	0.017998293947402967	-0.36293040531639953	CCT2
340075	4.409480288056995	-3.3743069851348886	4.3703314613981465	8.112026488704438e-4	0.018041314934564564	-0.31365779933511106	ARSI
6606	3.0666335721789624	1.8185556141155075	4.370112253260508	8.115250146964128e-4	0.018041314934564564	-0.35389811154921613	SMN1
81857	-2.1350807212027965	5.861419264808105	-4.369083466101094	8.130397143072794e-4	0.018047987100236456	-0.4191328349100374	MED25
79792	-2.545853658470836	5.164746489292538	-4.368467807991013	8.139475572341603e-4	0.018047987100236456	-0.40871448035949776	GSDMD
6125	2.223628641352451	7.715327328645576	4.366396744462128	8.170092371416648e-4	0.018092286583422258	-0.44954026951974146	RPL5
147694	3.236432282823642	1.0272631105328756	4.363548120117427	8.212398865478567e-4	0.018122168742902085	-0.35768066956019684	ZNF548
684	-2.514818589348724	5.1995276533797705	-4.363327899821846	8.215678909199695e-4	0.018122168742902085	-0.41614601660566475	BST2
4055	-2.319078476060863	4.346408785977003	-4.363260629757448	8.21668112518907e-4	0.018122168742902085	-0.40734436523371453	LTBR
2137	-2.0784256550153146	4.00404024519758	-4.362621505544879	8.226209366449349e-4	0.018122168742902085	-0.4056654726803419	EXTL3
5199	-2.446485823225844	6.774075016494514	-4.361027969832526	8.250016088313822e-4	0.018151102666746854	-0.4431601736063797	CFP
10025	-2.713439108527745	4.607737981481067	-4.359754280608061	8.269095727448328e-4	0.01815485257470347	-0.4162197275031847	MED16
107987392	-2.717233770502227	-2.466614996685966	-4.358506866705827	8.287826045616424e-4	0.01815485257470347	-0.3372814897894738	LOC107987392
340542	2.676396540015455	-1.248783344246097	4.358083391323475	8.294194645098807e-4	0.01815485257470347	-0.3348655156046041	BEX5
6498	3.0758704621346293	2.5315759682154026	4.358068398746063	8.294420209645793e-4	0.01815485257470347	-0.38934549832522336	SKIL
23400	-2.6783722660263694	3.538933314982319	-4.356965854296154	8.31102549748728e-4	0.018167816277090767	-0.40392281622436776	ATP13A2
7318	-2.1450816627684346	4.883707720982159	-4.3552647396730455	8.336713317198672e-4	0.018174100997072014	-0.42964568544560144	UBA7
1386	3.303854159677779	2.1326777119299196	4.355188493415843	8.337866602628711e-4	0.018174100997072014	-0.38739504522812584	ATF2
5898	2.8119082044970902	1.8285169578726592	4.352688260208519	8.375776266157994e-4	0.018174100997072014	-0.3868624750610108	RALA
148223	-2.6753023927324358	2.9301717180817173	-4.352159413724012	8.383817709856323e-4	0.018174100997072014	-0.3988943546058703	C19orf25
199675	-3.102978663834617	3.7100427297229928	-4.352146568145609	8.384013134344503e-4	0.018174100997072014	-0.40639918101729755	MCEMP1
91355	1.926493830823004	1.149833868504069	4.3517811083771205	8.389574983409657e-4	0.018174100997072014	-0.37988417353256043	LRP5L
146542	-2.1557307178982557	2.666168803456636	-4.3506617837522725	8.406633503693892e-4	0.018174100997072014	-0.3960937156377451	ZNF688
5411	3.3167461564907113	3.907701807737519	4.349461568086844	8.424964696103635e-4	0.018174100997072014	-0.4271966940260423	PNN
5831	-3.7329593453554257	-2.463105435486896	-4.348877244666567	8.433904182640074e-4	0.018174100997072014	-0.3524943608161166	PYCR1
23471	3.1856510970736913	4.6538067441522895	4.348785352776209	8.435310917618908e-4	0.018174100997072014	-0.44087001207673904	TRAM1
11027	-2.3348986020504023	6.207282534798882	-4.347805293161617	8.450329361475215e-4	0.018174100997072014	-0.4598196227160667	LILRA2
50848	-1.6278390423629832	4.594840065556162	-4.3455109375432155	8.485596420771867e-4	0.018174100997072014	-0.4462838293744342	F11R
6675	2.778215513966866	1.7576564010612135	4.3454799927922805	8.486073119315085e-4	0.018174100997072014	-0.39710673061189805	UAP1
1841	-2.918769619228387	1.2017988643974518	-4.344347079934678	8.503544541799775e-4	0.018174100997072014	-0.37764396628378805	DTYMK
58986	-2.46560175566713	5.793981844729003	-4.344144263975579	8.50667623193729e-4	0.018174100997072014	-0.45999964113646286	PGAP6
107985522	2.741612015893996	-1.5790800952290729	4.343275734561565	8.520100739380075e-4	0.018174100997072014	-0.35946850338187986	LOC107985522
388228	-2.25466423122763	2.462547752161911	-4.3428782418215	8.526251935284071e-4	0.018174100997072014	-0.41113328412886574	SBK1
6950	2.537226803962716	3.6628730272034637	4.3427867929677495	8.52766775552966e-4	0.018174100997072014	-0.4362450292407347	TCP1
10419	-1.8491202688587833	2.01441146787167	-4.341905021714334	8.541331915904937e-4	0.018174100997072014	-0.4022453963722121	PRMT5
57017	-2.063332967712539	1.1783324678239948	-4.340896026055225	8.556995381600465e-4	0.018174100997072014	-0.38576689247454343	COQ9
2548	-2.3391210874729946	5.960401208793478	-4.340704384354206	8.559973750276441e-4	0.018174100997072014	-0.4694770598103579	GAA
153020	4.003932857342316	0.47501410436372177	4.340599407124162	8.56160569178402e-4	0.018174100997072014	-0.38596811977738543	RASGEF1B
8227	1.572339534591042	5.102443038593738	4.340270728560334	8.566717303201465e-4	0.018174100997072014	-0.464519746673866	AKAP17A
5699	-2.406956018430069	6.13974814229085	-4.340035955090709	8.57037043549818e-4	0.018174100997072014	-0.47222693641590396	PSMB10
5863	-1.7678046207004359	4.705050854277514	-4.336928095966963	8.618881685327302e-4	0.018254211808513256	-0.4601336304266139	RGL2
6253	-2.8579419939760076	1.423829468750189	-4.335929667543851	8.634526608197788e-4	0.018264601246967636	-0.39742213321687725	RTN2
29028	4.228766279118803	0.4677798455286287	4.334710730839884	8.653666643100453e-4	0.01828234889431173	-0.39784187556944417	ATAD2
79009	4.278632693305012	1.899751528464558	4.333515044525058	8.672484252064869e-4	0.01828246699276566	-0.4223136544410879	DDX50
1445	-2.25877492529151	7.1274253207737495	-4.333341279369327	8.675222474958478e-4	0.01828246699276566	-0.4973403893350925	CSK
254102	-1.5310253760673112	7.036982672030638	-4.332053377604541	8.695545372323124e-4	0.01830261635483903	-0.4995489772629371	EHBP1L1
57062	4.032921516494659	4.506380985133976	4.33117738624121	8.709396528410221e-4	0.01830911084779637	-0.4663220164251003	DDX24
55343	-3.2184256124994803	1.735795482567472	-4.329475280629508	8.736375498190844e-4	0.018343152851571815	-0.40961943332022077	SLC35C1
10602	3.0070669624337967	5.6133092483953835	4.325865600452448	8.793876710323358e-4	0.018434911366188526	-0.49510364301903653	CDC42EP3
9278	-2.2276544121698194	3.2757852688157567	-4.3245816553538985	8.814423890776305e-4	0.018434911366188526	-0.45662613284338693	ZBTB22
10020	2.3017350845135596	1.944836433972634	4.324450280211075	8.816529107664176e-4	0.018434911366188526	-0.437643410429458	GNE
285282	2.7017749082964326	0.2849318647280852	4.324019477350043	8.823436145162262e-4	0.018434911366188526	-0.41352986829041427	RABL3
27125	3.2068441434259736	3.992672252347042	4.322618260396941	8.845940517622791e-4	0.01844712043772499	-0.4767381483329052	AFF4
5713	2.9272378425987364	3.9462435248986463	4.321639628003993	8.861693144619026e-4	0.01844712043772499	-0.47660393422732295	PSMD7
29108	-2.686769215284524	5.521428630195572	-4.321254202446206	8.867905137823048e-4	0.01844712043772499	-0.4968347978287406	PYCARD
389816	-4.689728515774446	-2.6481614675076885	-4.320297934328501	8.883336994611352e-4	0.01844712043772499	-0.3974115809125731	LRRC26
22894	3.2850122929842516	2.5088577123960123	4.319530973026991	8.895733971450952e-4	0.01844712043772499	-0.45775426472749103	DIS3
93436	-2.6866315098436706	2.537959294656327	-4.319378905175582	8.898194084696223e-4	0.01844712043772499	-0.44802785027378267	ARMC6
51279	-2.1479517266804047	3.571089830461723	-4.31894563980124	8.905207196667382e-4	0.01844712043772499	-0.4709259427325998	C1RL
64342	-2.266448352425929	3.4640906132040317	-4.317579112753266	8.927364163649146e-4	0.01844999940576157	-0.4719867421891566	HS1BP3
79836	2.978725161669064	0.8658378214403917	4.317521845427771	8.928293944224007e-4	0.01844999940576157	-0.43217234867865173	LONRF3
83742	-2.6179225147879412	1.7709499768778956	-4.315732802515165	8.957390981400619e-4	0.01848766364328645	-0.43928804770455177	MARVELD1
9559	3.1209446254677538	2.465365715979096	4.3122990058082395	9.013513467133938e-4	0.018580948307339015	-0.46887648055655085	VPS26A
3383	2.00245699387822	6.27361672384961	4.310564939643164	9.041993398240004e-4	0.01859284883278972	-0.5301704808888692	ICAM1
6617	3.499647216834088	-0.46133182908151465	4.309587062733181	9.058094866921956e-4	0.01859284883278972	-0.43010028672875045	SNAPC1
10776	2.7525565714895945	4.389307717958755	4.309400959285539	9.061162555779718e-4	0.01859284883278972	-0.5071196143918444	ARPP19
101929331	-3.1252322804706956	-0.7460857096750928	-4.30928853716387	9.063016218252883e-4	0.01859284883278972	-0.4147869815985574	LINC02975
388799	3.275457915679942	-0.9025400529026671	4.303827641198158	9.153531605224319e-4	0.018700675736309846	-0.4319318305825002	FAM209B
1310	2.455927170888366	-0.2636349051026479	4.303698621130988	9.155681407684589e-4	0.018700675736309846	-0.44257743907313785	COL19A1
23473	4.208352712475306	1.8937089531819267	4.303649656104456	9.156497426244543e-4	0.018700675736309846	-0.4747378971172953	CAPN7
7551	2.3027117653981684	1.736793115633819	4.302936052213519	9.168398413471613e-4	0.018700675736309846	-0.4717658272027112	ZNF3
8870	2.2189709196658147	4.081640521015956	4.302714857153978	9.17209059702223e-4	0.018700675736309846	-0.511094059153228	IER3
1603	-2.076017354154566	4.394021031043482	-4.302148497788435	9.18155126701871e-4	0.018700675736309846	-0.515456336623461	DAD1
54439	3.1543600180284086	2.7050066396616725	4.300266743858971	9.213057291214009e-4	0.01873671119708004	-0.49357406034752316	RBM27
643253	2.3236074308718018	0.49973245774551317	4.299476544380617	9.226320836779006e-4	0.01873671119708004	-0.4547592116141548	CCT6P1
55151	2.461035100388152	0.3426669432536336	4.299121010867132	9.232294927472848e-4	0.01873671119708004	-0.45223454466140556	TMEM38B
51733	2.912299492942789	0.7274863369380671	4.296765075136206	9.271983330586828e-4	0.01879482961898572	-0.46100753995154786	UPB1
84135	3.8290128110796386	-0.25277691430085275	4.2952326860996255	9.297892819067644e-4	0.01881242165751371	-0.45594372734776734	UTP15
8869	2.200400047060183	2.0301358449786866	4.294480931393444	9.310630777475958e-4	0.01881242165751371	-0.493401412415035	ST3GAL5
440689	-2.9465926836767395	-0.1905702180586914	-4.293851230940165	9.321314499129007e-4	0.01881242165751371	-0.44350271905173777	H2BC18
124808	2.8219465699731536	0.09113418643037419	4.293639582469662	9.324908247947348e-4	0.01881242165751371	-0.4597639087673757	CCDC43
58485	-2.129254987246695	4.817789058480352	-4.292399557794929	9.345992424846835e-4	0.018832617674095987	-0.539284280928249	TRAPPC1
3646	3.3663970990238363	5.273764847863344	4.28934284011367	9.398176665517147e-4	0.018915359828455634	-0.5545341214938873	EIF3E
100287497	2.0475304311902125	1.0340789818534	4.287610631907138	9.427882543622285e-4	0.018952718489288912	-0.4868621331597822	SEPTIN7P13
153830	1.75129115206507	4.197453196790606	4.286494883559963	9.447068053960089e-4	0.018968864981546544	-0.5449750982476695	RNF145
2535	-3.177637597469199	-0.2046059352438785	-4.284947895181939	9.473735624345354e-4	0.018992181787193634	-0.4594951068910884	FZD2
84532	-2.0742749741329027	3.890811419990568	-4.284526395688482	9.481015074573643e-4	0.018992181787193634	-0.539596975006023	ACSS1
105379695	2.395546317602144	2.1198758859349502	4.282195329082127	9.521377999621002e-4	0.01905059713406522	-0.5088207808791854	IER3-AS1
23643	-1.7990756565362511	3.5523515538128194	-4.281061630647657	9.541072399826875e-4	0.019067179816934635	-0.5344413553630449	LY96
9352	2.126733057369289	3.0896556854504116	4.280428538966002	9.552088671740053e-4	0.019067179816934635	-0.5352513117788522	TXNL1
51321	2.147622881827998	3.2932822920980227	4.279765401495765	9.563641863528283e-4	0.019067861333297246	-0.5409834607382846	AMZ2
5869	-1.8327172788736195	3.9807352641391747	-4.277977900298458	9.594855739086196e-4	0.01910769456143313	-0.555188131405421	RAB5B
8880	3.1070196376423627	3.6845474291129423	4.276513100662977	9.620513004822655e-4	0.019136381833101623	-0.5517757941145929	FUBP1
339005	2.577269628415213	0.7883543726046256	4.27424141799428	9.660443906938003e-4	0.019178826848793462	-0.5017036529969898	WHAMMP3
83548	2.4217309052467817	2.6821148976866698	4.273586694598465	9.671984196016856e-4	0.019178826848793462	-0.5390027328284344	COG3
102157402	2.5106718895708178	0.01771760612256094	4.273377039984494	9.675682622605273e-4	0.019178826848793462	-0.49040637392475084	AK6
25820	2.8237125394805394	3.803139811686959	4.272541175127317	9.69044229133308e-4	0.01918572200799787	-0.5625612371364079	ARIH1
80110	2.932024722227922	-0.5574022178432875	4.271327928508111	9.71190716798014e-4	0.019205861070446306	-0.4931713989006248	ZNF614
9657	3.746659476134922	0.47017903355080776	4.26979380407754	9.739119422407348e-4	0.019223239280140473	-0.5098319084507548	IQCB1
101928595	-2.131637743260754	0.0680573807523301	-4.269558447014385	9.743301146281583e-4	0.019223239280140473	-0.48983777640868276	YPEL3-DT
6697	-3.0699093051009667	-1.5214561424699375	-4.268074211167226	9.769715203155605e-4	0.01924652137775323	-0.48121952781093746	SPR
56985	2.4229028844863465	1.337077972635863	4.266361903922781	9.800280072510368e-4	0.01924652137775323	-0.5255552215758676	ADPRM
10206	2.0784649458478976	1.9357542812762984	4.2655816635434	9.814240206506848e-4	0.01924652137775323	-0.5400206416109485	TRIM13
257415	4.25892919416417	0.5477787762388715	4.265367275494802	9.818079655674414e-4	0.01924652137775323	-0.5174353939566405	FAM133B
199870	3.5597706601753663	0.4295540237238923	4.265164586605019	9.821711013602802e-4	0.01924652137775323	-0.5181848106729854	FAM76A
6194	1.9896928769718816	8.936870598137007	4.262824347872444	9.863739215959344e-4	0.01924652137775323	-0.6459354172643277	RPS6
51102	-2.0293733107941923	0.3330223813810702	-4.26256294167402	9.86844531926992e-4	0.01924652137775323	-0.5043964135678678	MECR
10460	-1.5484315157445971	4.569498411292478	-4.2621312539777065	9.876222085798158e-4	0.01924652137775323	-0.5918803470533627	TACC3
29901	-4.1416888241992496	-0.35576321118466	-4.261076984261982	9.895241172726168e-4	0.01924652137775323	-0.4980984230207115	SAC3D1
8778	-2.315759356405477	4.323041965744279	-4.260943160762469	9.89765806206354e-4	0.01924652137775323	-0.5886232671138938	SIGLEC5
83939	3.4777060288369364	3.293772068733377	4.260824663667801	9.899798661525312e-4	0.01924652137775323	-0.571760749334544	EIF2A
9379	-4.319210846684138	-3.094005098836882	-4.260188658356128	9.911296003628646e-4	0.01924652137775323	-0.4972107399161807	NRXN2
5265	-1.7137843000327733	8.870073543251541	-4.2601320101846545	9.912320726037313e-4	0.01924652137775323	-0.6463157641291382	SERPINA1
6629	2.341110737735349	2.54257315980124	4.260064769205745	9.913537206392563e-4	0.01924652137775323	-0.5599997823149048	SNRPB2
7763	2.403723381131103	5.367006590385438	4.256127521045159	9.985037013269104e-4	0.019363229701786503	-0.6168542598767228	ZFAND5
105376114	2.082359895679432	0.5737702878514853	4.253937618226245	0.0010025035704577599	0.019387729766790755	-0.5349002604930275	UBQLN1-AS1
10263	-2.411581674984266	3.5001247827737516	-4.253014724012286	0.001004194196945524	0.019387729766790755	-0.5844015874608592	CDK2AP2
8530	-2.21296174968104	6.611692472979801	-4.252996706736735	0.0010042272316361073	0.019387729766790755	-0.6328104003141828	CST7
51762	3.3648446129307064	4.7674424598286445	4.25294227594025	0.0010043270373694747	0.019387729766790755	-0.611558544320161	RAB8B
7760	-3.0036147424010737	2.1172813546160913	-4.250328359661541	0.001009132066479709	0.01945840028868527	-0.5592188338364235	ZNF213
79884	2.9532574220763506	-1.1369989157449394	4.249545030985756	0.0010105766403301721	0.019464186774739795	-0.5212440163176675	MAP9
100128770	-2.4754800343655234	0.13030181453735326	-4.2463064196569595	0.0010165718315641736	0.019524155564463342	-0.5289783348219173	LOC100128770
79930	-2.074602232579701	6.1680634001953845	-4.246120508397954	0.0010169170964321494	0.019524155564463342	-0.6408840345380638	DOK3
6884	2.7959418789861754	0.8350520893298805	4.245603952392742	0.0010178770538554734	0.019524155564463342	-0.5527636537086762	TAF13
10295	-2.458367902633926	4.06788403682264	-4.2449477691865	0.0010190978417969696	0.019524155564463342	-0.6108922952921416	BCKDK
51406	2.79729875872439	2.9192492452783263	4.243493274741668	0.0010218092332161133	0.019524155564463342	-0.5953985931100121	NOL7
100302285	2.1436818876102115	4.061866910720662	4.243371806717739	0.0010220360043678197	0.019524155564463342	-0.6180613325187148	MIR1244-1
3313	3.0721008678890325	4.569004789612197	4.2424964788806445	0.0010236717099111018	0.019524155564463342	-0.6271595506089076	HSPA9
3695	-2.4017359777014717	4.71277214012145	-4.242148687409191	0.0010243223705397847	0.019524155564463342	-0.6272131332584587	ITGB7
6279	-1.9557643330003653	9.695211276839517	-4.241754072052621	0.0010250611483512367	0.019524155564463342	-0.6846386432879639	S100A8
51393	-2.530369759195726	4.172744968977488	-4.241695805736264	0.0010251702780658413	0.019524155564463342	-0.6169456668322972	TRPV2
10480	2.7019025137296753	3.778028088508164	4.24061849757582	0.0010271901827932101	0.019540742101525864	-0.6173357086882278	EIF3M
27436	3.0679400168926	3.582280318276337	4.238325495060572	0.0010315031592417919	0.019597328923876296	-0.6186419860923085	EML4
102725509	-3.1343687289493416	-2.742531609536657	-4.2378131606992735	0.0010324693782438504	0.019597328923876296	-0.5337295396966084	LINC01232
54682	-2.2214500315016634	1.6811205655735428	-4.2368473447651525	0.0010342933680120557	0.01961006389050282	-0.5757641905780435	MANSC1
373509	2.9594077961628793	-1.8679100739371177	4.234970013059822	0.0010378483277147363	0.01964157449759635	-0.5394366930272865	USP50
53407	2.7750883618154765	1.7154869074017851	4.234750327272974	0.0010382651539565543	0.01964157449759635	-0.5922440815811445	STX18
1060	4.463213086937407	1.678658468850665	4.233193015218436	0.0010412249200366676	0.019675680238959565	-0.5890594228798971	CENPC
29851	4.319858389199931	0.7325360709509907	4.232023959281371	0.00104345250723191	0.01969588988955948	-0.577841321261575	ICOS
11163	1.6905949464010717	3.811546489912055	4.230234082580025	0.0010468725837363138	0.01971966229347616	-0.6381670312207435	NUDT4
5097	-3.4817033213879536	-0.4163858632210784	-4.230032174129292	0.001047259114147172	0.01971966229347616	-0.5503065899128012	PCDH1
79581	-3.043158527790113	2.854467028970328	-4.22841364698721	0.0010503629287720003	0.01971966229347616	-0.6104467096525097	SLC52A2
55818	2.970337092626513	4.160183055758587	4.228129093377099	0.0010509095922807748	0.01971966229347616	-0.6464981439142052	KDM3A
9128	2.1471072756309466	1.8026492705393067	4.227934855774115	0.0010512829160365042	0.01971966229347616	-0.6036358113156597	PRPF4
79934	-2.2182449476203008	3.317988683986401	-4.227064627807129	0.0010529571721934663	0.01971966229347616	-0.6280756975510249	COQ8B
84230	2.7273453305922053	3.0936111899228407	4.2256083062728145	0.0010557651929193178	0.01971966229347616	-0.6326413157278266	LRRC8C
84144	3.29298049096806	-0.9909243989671607	4.225040260876475	0.0010568625706925089	0.01971966229347616	-0.5634728437429919	SYDE2
55652	-1.8991180122417297	2.610396140893244	-4.224330602146784	0.001058235179187834	0.01971966229347616	-0.6187804142279703	SLC48A1
105374333	2.041133311203212	-0.23098680679861658	4.22417472594415	0.001058536918499611	0.01971966229347616	-0.5691926008506902	LOC105374333
90134	-3.0237507883707844	-1.992045383080921	-4.224132033048846	0.0010586195773049114	0.01971966229347616	-0.5541272091401179	KCNH7
50649	2.4186691887027845	3.2376322564148685	4.224128737402678	0.0010586259583667745	0.01971966229347616	-0.6378122735619876	ARHGEF4
2971	2.7901344247858666	4.532167003614063	4.223167315323792	0.0010604891700232554	0.019720007494010938	-0.6611799611588474	GTF3A
29894	-1.8268274771772095	4.662943346488539	-4.222365302832353	0.001062046040486633	0.019720007494010938	-0.6629866256468899	CPSF1
10621	2.952870148212878	0.6338997610715518	4.222091855120149	0.0010625773978596125	0.019720007494010938	-0.5941077510383508	POLR3F
201725	2.263765966708542	0.9156282865310779	4.22172917045385	0.001063282581996121	0.019720007494010938	-0.5952428281079136	C4orf46
7574	2.872645316197957	1.502331082040732	4.219910811400493	0.0010668253915181948	0.019764160602995576	-0.6146207421425993	ZNF26
57820	2.000141362388111	2.083251497350322	4.217521925328165	0.001071498324778716	0.019829131675203074	-0.6266316934264138	CCNB1IP1
79954	2.9110761472206526	1.0943067522399768	4.215374373150866	0.0010757172207184235	0.019885568231258945	-0.614083768774039	NOL10
55340	-2.0198016376490813	2.559602947775524	-4.213542843931708	0.00107932883506728	0.019930668293147918	-0.6368547952111436	GIMAP5
55930	2.673095114683573	-1.8939069508976558	4.212942523428534	0.0010805153365493062	0.01993093744977663	-0.5770985468391494	MYO5C
79612	3.33370263811063	1.7524014508540828	4.211299255574169	0.001083770060877083	0.019963296217028508	-0.6336951952382792	NAA16
4790	3.0793560987420023	4.393181832496402	4.21087235252981	0.001084617257866428	0.019963296217028508	-0.6800578109291227	NFKB1
5500	3.020365353596281	5.156034261502652	4.208785777890071	0.0010887679523879478	0.019993742905146134	-0.6968070326258502	PPP1CB
2041	-2.152848951945381	5.08475901779446	-4.208651086248771	0.0010890364489681708	0.019993742905146134	-0.6919279479562972	EPHA1
8993	-2.9979546253948977	3.6276857074917457	-4.20826908974095	0.0010897982991162735	0.019993742905146134	-0.6649415152309519	PGLYRP1
8078	-2.469168894472893	3.429257520666183	-4.2064161578909545	0.0010935015832655099	0.020032683630390513	-0.6660867683378431	USP5
5581	1.903273914521184	2.1909346087229338	4.206029171296035	0.0010942766562375954	0.020032683630390513	-0.6490724859992811	PRKCE
8629	-2.023466488230081	1.0011761417408278	-4.204922134043205	0.0010964970099836377	0.02005174693418465	-0.6222386727851852	JRK
144195	2.258242767921737	1.4408730749750827	4.202365456637573	0.0011016426571025457	0.02007339264383406	-0.6455035374294935	SLC2A14
23014	3.5616751950751944	1.5499283710299663	4.202322375678016	0.001101729576387585	0.02007339264383406	-0.6448863495831914	FBXO21
85403	3.452499357086524	3.2662521324492513	4.202279632341288	0.0011018158214874383	0.02007339264383406	-0.6736058985611555	EAF1
107985074	-2.5179941861772726	0.00728080691602475	-4.201588330186984	0.0011032116602955125	0.02007339264383406	-0.6037020224999612	LOC107985074
51738	-2.2650079507082324	0.14256683061943687	-4.201404978875341	0.0011035821792194302	0.02007339264383406	-0.609460400351475	GHRL
8073	2.694979508552575	6.852717464265238	4.199826315794195	0.001106777682817038	0.020074036408288067	-0.7370901168962023	PTP4A2
57699	-2.6581898281729437	2.806268315722693	-4.19974522792986	0.0011069420771802451	0.020074036408288067	-0.6662665491975748	CPNE5
10016	-1.7998658851782092	3.2452935585008356	-4.199638451176747	0.001107158590637632	0.020074036408288067	-0.6763086906402478	PDCD6
92344	3.2327430842511053	-0.16778515856884768	4.194491579878502	0.0011176470123242072	0.020215534484749626	-0.6229177980931189	GORAB
5423	3.012548688591509	1.8919039744338735	4.194302880162442	0.00111803349238352	0.020215534484749626	-0.6620821987438159	POLB
107984880	-4.004349201620315	-2.3141022280535783	-4.194061182333262	0.0011185287205356263	0.020215534484749626	-0.6040099338781939	LOC107984880
105379827	3.256264010714075	-2.111441388424344	4.193302974008221	0.0011200837253701797	0.0202221485322406	-0.6082003221717782	LOC105379827
8115	-2.692153509340483	2.3069696121094303	-4.191369639743557	0.0011240588944400652	0.02027239620121123	-0.6720577841085111	TCL1A
114879	-2.2703414158304307	2.9456355247087904	-4.1904170829648235	0.0011260228174834457	0.02028630302642051	-0.685553803371806	OSBPL5
150776	1.6985828157632978	2.7735056505752405	4.188787948844045	0.0011293898771054514	0.020324159940287526	-0.6920257258092448	SMPD4BP
79753	2.079629216452612	1.9900146430539267	4.188245058528567	0.0011305142178815782	0.020324159940287526	-0.6759091064316607	SNIP1
22841	3.0568717523538766	1.6816018928167167	4.186973570773949	0.0011331520268150017	0.02034214172498944	-0.672468536255372	RAB11FIP2
641977	3.2575386092417045	0.42156193974861067	4.186610387130453	0.0011339066475739396	0.02034214172498944	-0.6470175060932881	SEPTIN7P2
8491	3.4343915128088245	-0.4137113857104504	4.183033123714325	0.001141367230827365	0.020454407265206528	-0.6465801148338519	MAP4K3
79073	-2.368475428787491	4.564213895912413	-4.1816833892328225	0.001144195322206209	0.020483505099748417	-0.7317281330795273	TMEM109
55015	3.4169768137832706	1.3064615061687321	4.178108293343961	0.0011517211933240164	0.02059655345411309	-0.6820166286355969	PRPF39
55898	-2.467698261427687	3.5318549114947	-4.17721980993666	0.0011535994353091793	0.020608472265024384	-0.7193170076864268	UNC45A
84455	2.9915062826654726	-1.9246623582942972	4.172151789219673	0.001164373754084754	0.020757370275416208	-0.6434649934196068	EFCAB7
23204	2.1317142602641015	4.223695765843932	4.172151051335491	0.0011643753303196957	0.020757370275416208	-0.7479996557197772	ARL6IP1
79161	1.8836977859394484	2.299917444471952	4.1714648176771885	0.0011658421851118686	0.020758910726348685	-0.7114333004696158	TMEM243
58516	3.0668551641377433	2.582332266623764	4.170728636580632	0.0011674179243908933	0.020758910726348685	-0.7176655203583273	SINHCAF
105374341	2.954613344884809	-2.6902283082046616	4.170248674160617	0.0011684464301746588	0.020758910726348685	-0.6434580171956359	LOC105374341
171389	-2.5681347153875884	3.650593317042425	-4.169243798740154	0.0011706027940652551	0.020758910726348685	-0.736905565993939	NLRP6
220002	-2.579465368652677	4.429520694730699	-4.168995322272299	0.0011711366329119348	0.020758910726348685	-0.7521665132913959	CYB561A3
10440	2.1363568061421296	1.9444055743063944	4.168693509441023	0.0011717853999702909	0.020758910726348685	-0.7061840823277068	TIMM17A
6897	2.572498223706611	2.29294444321955	4.166428749417438	0.0011766654981444221	0.020817474858772972	-0.7198942597972939	TARS1
54033	2.980812461574246	-2.230390592219289	4.165058241884507	0.0011796288408580176	0.020817474858772972	-0.653237740806869	RBM11
10600	3.827122498600931	1.6423080184005632	4.164947648283053	0.0011798683042761823	0.020817474858772972	-0.7110968840625258	USP16
6935	3.5295255035094812	2.368464051508459	4.1643825060533475	0.0011810927646706665	0.020817474858772972	-0.7262566386062286	ZEB1
113878	-1.870267325371258	2.9209453591892256	-4.16432775674895	0.0011812114563836019	0.020817474858772972	-0.7329104896414922	DTX2
5681	-2.475768938967227	2.652836671870668	-4.162049709638091	0.001186160985142237	0.02081767541978753	-0.7262004441204013	PSKH1
5861	2.67705384130487	4.686307209490126	4.161555183470072	0.0011872382685347452	0.02081767541978753	-0.7726952911979641	RAB1A
200315	-1.933967850028596	4.989538575802274	-4.161098900400698	0.0011882331376547978	0.02081767541978753	-0.7712911863991989	APOBEC3A
79587	-1.7631481280994552	4.54571235811942	-4.161057559015062	0.0011883233199336796	0.02081767541978753	-0.7682433996302951	CARS2
146722	-1.5960811799497128	4.181072276818876	-4.160398234813825	0.0011897625270528161	0.02081767541978753	-0.764112424812307	CD300LF
170487	-3.8945860945665016	-2.6662698832385887	-4.160146388359062	0.001190312744969541	0.02081767541978753	-0.6599585918230524	ACTL10
55680	2.2365129230090153	2.6910150465939626	4.160051400676606	0.001190520336092369	0.02081767541978753	-0.7395472366963887	RUFY2
101928021	2.6816445229850454	-2.098474537975547	4.159351651264071	0.0011920507567733055	0.02081767541978753	-0.6642288537554446	HELZ-AS1
1022	3.399496499500905	1.6655077713341384	4.158176694409289	0.0011946250682198752	0.02081767541978753	-0.7183525971684039	CDK7
7803	2.8582697048569807	4.957040101437095	4.157315502589122	0.0011965155663836535	0.02081767541978753	-0.7856622388056254	PTP4A1
6944	-1.996880016473653	2.310069203725473	-4.15729606646762	0.001196558268365596	0.02081767541978753	-0.7303627437222548	VPS72
2867	-1.831351792042092	6.085493838202204	-4.1570497291604145	0.0011970996180745521	0.02081767541978753	-0.7954416881117767	FFAR2
51496	3.2922407484033993	2.422062290372567	4.157033322162565	0.0011971356829865469	0.02081767541978753	-0.7413673399790399	CTDSPL2
100507246	1.6402533853934105	4.335038129547253	4.156215364439239	0.0011989350914358037	0.020827670173696338	-0.7791711671195198	SNHG16
93323	1.9590812590239366	0.4196318153335074	4.1541694129651185	0.0012034481624261615	0.020884737651409923	-0.7029775656507198	HAUS8
57126	-5.131068265406572	2.963142984714839	-4.152964379894677	0.001206114484308829	0.020909672818185787	-0.7328503227991234	CD177
23385	-1.777990355211561	4.774952514262279	-4.151941347508596	0.0012083828825290154	0.02092766566514355	-0.790064221165796	NCSTN
1233	2.971409572011839	1.6095484200168009	4.149763792027221	0.001213225896854845	0.020984055805505917	-0.7376693540761208	CCR4
79709	-1.7248325979523238	4.6910727800656264	-4.149368767353115	0.0012141065980253907	0.020984055805505917	-0.7929196544924748	COLGALT1
9368	-2.114131131158662	6.228547252432702	-4.14826601558429	0.0012165686559011488	0.021005262061838417	-0.8166712883098786	NHERF1
100506144	-2.190427448461668	1.2871477241088327	-4.145711565021478	0.0012222916424134938	0.02100746030144562	-0.7239719049424833	TMEM35B
51276	3.1842293587158457	-1.4631551062529702	4.144821550688532	0.0012242921435391537	0.02100746030144562	-0.6955293316699018	ZNF571
64963	-1.7830176690738315	2.3229973887151227	-4.144702591952308	0.001224559784863791	0.02100746030144562	-0.7510819405112565	MRPS11
144363	2.635345638552762	0.8493577707834516	4.144334961523321	0.0012253872857516388	0.02100746030144562	-0.7305151107309937	ETFRF1
10802	2.801425657409788	2.4409520088945333	4.14412613739343	0.0012258575856066297	0.02100746030144562	-0.7602254626370959	SEC24A
221830	3.8145680722056876	0.98614484770649935	4.143895321011094	0.0012263776314917472	0.02100746030144562	-0.7319564686722844	POLR1F
8899	3.1171091193967695	3.1418013653650263	4.143241587368859	0.0012278517751396028	0.02100746030144562	-0.7786668804796477	PRPF4B
105369354	3.545519224448521	-0.9589139192105974	4.142804902793914	0.0012288374993452674	0.02100746030144562	-0.7046699453132739	LOC105369354
10474	-2.222910359788678	5.046026109579475	-4.142794482426701	0.0012288610311117197	0.02100746030144562	-0.8074163374538159	TADA3
100507582	2.4599512120641287	1.307135588009299	4.141516262694256	0.0012317510941399282	0.02100746030144562	-0.742675780516354	BHLHE40-AS1
50804	3.303228038862796	-0.788956370500117	4.141318308920879	0.0012321992951492323	0.02100746030144562	-0.7142242980621676	MYEF2
55718	1.8300674080789192	3.0111776174234093	4.140840485274799	0.0012332818620444943	0.02100746030144562	-0.7815513068410702	POLR3E
107986929	-3.2885196979474616	-2.6994845907518554	-4.140454414472129	0.0012341572680247973	0.02100746030144562	-0.6930769315486822	LOC107986929
7976	2.3326668989947765	-0.3339485528208726	4.140268386847244	0.0012345793097393214	0.02100746030144562	-0.7131575237494134	FZD3
8985	-2.4538510620351524	3.203368930287888	-4.139984198192893	0.0012352243371226918	0.02100746030144562	-0.7780181488800304	PLOD3
7942	-2.256202512819889	5.084286883399902	-4.137803448353866	0.0012401855953320061	0.021066295880803446	-0.8186661091095848	TFEB
92799	-2.3532897146820373	7.133178730486325	-4.1373756753795625	0.0012411611967169433	0.021066295880803446	-0.8463943608493949	SHKBP1
100527949	-2.0715037892796135	3.093439530429458	-4.134228421013458	0.001248363356159738	0.02114594590247789	-0.7880678395013669	GIMAP1-GIMAP5
8815	-2.351981649274404	3.357464820954485	-4.133913481441551	0.0012490864294295448	0.02114594590247789	-0.7922277581515234	BANF1
9404	-1.8529870670904	3.4534499065316147	-4.133696856347932	0.0012495840319862574	0.02114594590247789	-0.7971076576427629	LPXN
100271836	2.3190568875718838	3.01971881504877	4.131815159081428	0.0012539150244119835	0.021186095802244873	-0.7980257888464903	SMG1P3
6556	-2.3245223442259766	6.888523304718503	-4.131584024822271	0.0012544480786064907	0.021186095802244873	-0.8543764398661171	SLC11A1
9394	-1.8237745051922933	2.4745339930268804	-4.129208404098685	0.0012599404191634557	0.021257744750707235	-0.7846604093209697	HS6ST1
84824	-3.182203419616467	0.7532874880162521	-4.1273500368912135	0.0012642541650438675	0.021302546151607475	-0.7454628494779891	FCRLA
339883	2.5961690878061736	-1.216036185580733	4.126986014464366	0.0012651009356808107	0.021302546151607475	-0.7332107419503302	APRG1
9101	3.170281658010952	2.9034584586882395	4.125200117814355	0.0012692636750630218	0.021330906210619126	-0.8052292609598704	USP8
10960	-2.161658967321475	5.461188892941228	-4.1249745366945	0.0012697904844760546	0.021330906210619126	-0.8463206667828489	LMAN2
9997	-2.3481177691676116	6.166034427605215	-4.124470716414724	0.0012709678917762908	0.021330906210619126	-0.8533030684879117	SCO2
51259	-2.0714901032110906	1.551751796495997	-4.124114029670501	0.0012718021342722286	0.021330906210619126	-0.7675028088951548	TMEM216
2735	-1.8051631614605868	2.22162089888487	-4.1216549629005765	0.0012775689400891484	0.021357080481878482	-0.7905357882007067	GLI1
151651	2.6879773040923576	0.8745134109998796	4.121415872424901	0.0012781310714310452	0.021357080481878482	-0.7681701893574768	EFHB
84905	-1.871703517274779	0.9106013947913549	-4.120761345153431	0.0012796712505712873	0.021357080481878482	-0.7623632180225064	ZNF341
1802	-2.1640551565183817	1.5941252082285182	-4.120406404770558	0.0012805072664637473	0.021357080481878482	-0.777444053053193	DPH2
89839	2.8196764074385365	-2.018270326176076	4.119981979259077	0.0012815076845026586	0.021357080481878482	-0.7313668751251985	ARHGAP11B
6882	1.9789361677651849	2.204794356367806	4.119960737345425	0.0012815577752105776	0.021357080481878482	-0.7989297375052979	TAF11
22868	3.488342910576032	0.3118146077961168	4.119591222632159	0.0012824294533912877	0.021357080481878482	-0.7634897490454673	FASTKD2
200232	3.235811024685911	-0.9136929796567985	4.11890729040392	0.0012840444488623661	0.021357080481878482	-0.7461855926671994	FAM209A
55859	3.4299453425712487	-3.001319607947002	4.11778479682626	0.0012866995802023982	0.021357080481878482	-0.7299032176528195	BEX1
9751	-2.410000617215482	1.3233311571336177	-4.11772010953015	0.001286852762976663	0.021357080481878482	-0.7725913287465493	SNPH
727956	2.3409914819744566	1.5832703244788684	4.117206687681015	0.0012880692384598263	0.021357080481878482	-0.7942846169417175	SDHAP2
54935	-2.2965285427470277	2.7913434905455112	-4.117053639944724	0.0012884320911628932	0.021357080481878482	-0.8073049931739948	DUSP23
25926	2.6924528544873247	1.39160296427809	4.1155912749204395	0.0012919044502399549	0.021393786743165447	-0.7904366943893804	NOL11
127435	-2.4537960962721685	-1.1570807892365216	-4.114099296143703	0.0012954570654492579	0.021431749330832226	-0.7402814171055736	PODN
10892	3.7865441139710425	3.184631276499925	4.113017341810339	0.0012980396494479197	0.021453605751371008	-0.830363743457462	MALT1
1839	3.032696123946766	1.3949653728461722	4.112106543102728	0.0013002178038053148	0.021458529570546	-0.7957978932412342	HBEGF
5717	2.2515622124208	2.8384109495002114	4.1118378666581865	0.001300861056461041	0.021458529570546	-0.8277475589801586	PSMD11
63940	-2.24396550611365	7.95510298994576	-4.10903727068587	0.0013075856676513394	0.02154689675241173	-0.9071122374733758	GPSM3
9329	2.806698038135947	1.857655131206739	4.108202186649805	0.0013095977419893758	0.02154689675241173	-0.81531380134426	GTF3C4
4580	-1.9282699242626213	3.711086280193966	-4.1080275627036595	0.001310018888810121	0.02154689675241173	-0.8457734305780376	MTX1
8717	-2.3436658525353646	4.442700015427436	-4.1072636068667565	0.0013118629896136087	0.02155638054527405	-0.8616422972734634	TRADD
138199	2.7315918786150393	0.3435920887167767	4.10365769831682	0.0013206034063840597	0.021625248567723115	-0.7921380024188984	CARNMT1
474344	-1.6782305467983347	3.3172344229342876	-4.103138641372032	0.0013218664869079756	0.021625248567723115	-0.8496389429318549	GIMAP6
5876	2.439038570970479	2.769893045601678	4.102378581935886	0.0013237182721381354	0.021625248567723115	-0.8405997795736013	RABGGTB
387509	-2.554810625833132	0.25529020966033444	-4.102230600472346	0.0013240791202775732	0.021625248567723115	-0.7812009299587404	GPR153
56990	3.0672813296469146	5.8543547952141495	4.10139498925297	0.0013261186344294207	0.021625248567723115	-0.8998945172133599	CDC42SE2
22838	-1.593365400322182	5.691225850779739	-4.1011536915608575	0.0013267081826142445	0.021625248567723115	-0.8951114874972346	RNF44
8731	3.9849160740683676	2.599986341626692	4.101141093807787	0.0013267389693638922	0.021625248567723115	-0.8393124545044062	RNMT
9126	3.241831548206159	2.9618830987317883	4.100296424922143	0.0013288048751921137	0.021625248567723115	-0.8487483678885948	SMC3
27202	-1.631684733386662	4.166212452109601	-4.100138665763614	0.0013291910923883038	0.021625248567723115	-0.8728698155040977	C5AR2
440145	1.8325489693993366	1.5348241486805492	4.0996584380948295	0.0013303674709519385	0.021625248567723115	-0.8210751191887331	MZT1
23141	1.9554530026324803	3.737563518786029	4.099314337512367	0.0013312110484651554	0.021625248567723115	-0.8686788851293619	ANKLE2
10947	3.265114358890656	1.3233364573519621	4.099272884503427	0.0013313127094964486	0.021625248567723115	-0.8197780352908994	AP3M2
1407	4.006431144487223	1.529625364221632	4.094844516550455	0.0013422192087158829	0.02166347725211366	-0.8279774830656672	CRY1
6948	-2.794919804239179	2.1454904407566078	-4.094722715218976	0.0013425204868313541	0.02166347725211366	-0.825692762730057	TCN2
105378973	2.6720531060864268	-2.790217965934032	4.094138347829264	0.001343966900701681	0.02166347725211366	-0.7698113964608062	LOC105378973
11108	2.7986814058928813	2.965171771841934	4.092918987249937	0.0013469902074878123	0.02166347725211366	-0.863768869487342	PRDM4
4194	2.7128833344577177	4.104009445049069	4.092846780547275	0.0013471694577513117	0.02166347725211366	-0.8868001790026332	MDM4
23541	2.3022462604751435	0.8614893224842209	4.092471134251046	0.001348102381169986	0.02166347725211366	-0.8224482342854538	SEC14L2
29066	3.685322606119707	3.7445560151046546	4.092450456197987	0.0013481537547544583	0.02166347725211366	-0.8778492130182318	ZC3H7A
9821	3.2365322193307193	3.3646908202530317	4.092369025911871	0.0013483560838171093	0.02166347725211366	-0.8725291087401468	RB1CC1
9975	3.633309495703188	3.705158180512967	4.092233334623051	0.0013486933041605353	0.02166347725211366	-0.8770593271162932	NR1D2
80153	-2.0428752526822405	1.708380492265117	-4.091761708646683	0.0013498660660502795	0.02166347725211366	-0.8294201465437245	EDC3
5425	-2.4618107763244956	2.787530806837454	-4.091345875345107	0.0013509009631618512	0.02166347725211366	-0.8527889682170038	POLD2
129450	3.2292216078017986	0.10689626579786067	4.090998787366231	0.0013517653973511379	0.02166347725211366	-0.8162991964985427	TYW5
54930	-1.9336723825289246	3.9836597689183586	-4.090894767438916	0.001352024573384879	0.02166347725211366	-0.8826814305356985	HAUS4
54801	2.7807489729956005	1.0967428710295533	4.090711063607979	0.0013524824148292073	0.02166347725211366	-0.8319745975422874	HAUS6
[truncated: 15,946 more rows]

## Sheet: GSE153315
GeneID	logFC	AveExpr	t	P.Value	adj.P.Val	B	Symbol
[truncated: 22,925 more rows]

## Sheet: GSE184050
GeneID	logFC	AveExpr	t	P.Value	adj.P.Val	B	z.std	Symbol
[truncated: 38,891 more rows]

[truncated: 4 more sheets: GSE221521, GSE185011, GSE181143, GSE114192]
