# Supplementary material for: Cross-Study Meta-Analysis of Blood Transcriptomes in Type 2 Diabetes
Source: Int J Mol Sci. 2025 Dec 15;26(24):12046. doi: 10.3390/ijms262412046 (PMC12732418; doi:10.3390/ijms262412046)
Supplement: Supplementary file 1 [file ijms-26-12046-s001.zip › Supplementary_table2.xlsx]

## Sheet: Description
Integration-driven discoveries from meta-analysis

## Sheet: IDDs
GeneID	Symbol
57801	HES4
54991	C1orf159
388581	C1QTNF12
116983	ACAP3
163688	CALML6
199990	FAAP20
112268219	LOC112268219
55229	PANK4
473	RERE
112268261	LOC112268261
4524	MTHFR
55092	TMEM51
7709	ZBTB17
55920	RCC2
8659	ALDH4A1
57134	MAN1C1
164091	PAQR7
5724	PTAFR
65979	PHACTR4
79932	KIAA0319L
54936	ADPRS
64121	RRAGC
100527950	GJA9-MYCBP
26292	MYCBP
105378668	MYCL-AS1
55182	RNF220
26811	SNORD55
149478	BTBD19
4595	MUTYH
84793	FOXD2-AS1
65260	COA7
57685	CACHD1
26289	AK5
23032	USP33
91624	NEXN
57489	ODF2L
494115	RBMXL1
5825	ABCD3
1806	DPYD
178	AGL
163786	SASS6
10451	VAV3
29957	SLC25A24
6814	STXBP3
84722	PSRC1
2780	GNAT2
271	AMPD2
963	CD53
389	RHOC
10745	PHTF1
647121	EMBP1
105371260	LIX1L-AS1
10262	SF3B4
51107	APH1A
55204	GOLPH3L
6276	S100A5
164118	TTC24
5546	PRCC
7391	USF1
5087	PBX1
261726	TIPRL
2153	F5
107985228	LINC02803
6646	SOAT1
80267	EDEM3
10625	IVNS1ABP
54953	ODR4
163486	DENND1B
140609	NEK7
23528	ZNF281
100381270	ZBED6
1380	CR2
4179	CD46
55758	RCOR3
25782	RAB3GAP2
9015	TAF1A
3930	LBR
128308	MRPL55
57165	GJC2
574407	OBSCN-AS1
84033	OBSCN
8443	GNPAT
9453	GGPS1
64388	GREM2
159	ADSS2
84838	ZNF496
107985115	ZNF496-DT
79677	SMC6
130502	TTC32
10890	RAB10
9381	OTOF
130557	ZNF513
55676	SLC30A6
58484	NLRC4
84272	YIPF4
23683	PRKD3
5281	PIGF
57142	RTN4
5194	PEX13
84542	SANBR
2673	GFPT1
64395	GMCL1
7072	TIA1
51449	PCYOX1
27332	ZNF638
84865	CCDC142
22934	RPIA
105373488	LOC105373488
400986	ANKRD36C
375248	ANKRD36
129531	MITD1
10190	TXNDC9
100287216	SH3RF3-AS1
84910	TMEM87B
80255	SLC35F5
10096	ACTR3
55627	SMPD4
92	ACVR2A
55777	MBD5
10254	STAM2
64844	MARCHF7
4065	LY75
2591	GALNT3
79809	TTC21B
440926	H3P6
3685	ITGAV
4664	NAB1
100529241	HSPE1-MOB4
130535	KCTD18
4999	ORC2
151195	CCNYL1
64320	RNF25
9320	TRIP12
51719	CAB39
10267	RAMP1
728294	D2HGDH
100505641	FGD5-AS1
23243	ANKRD28
285381	DPH3
151648	SGO1
22908	SACM1L
3615	IMPDH2
10869	USP19
200942	KLHDC8B
102060282	RASSF1-AS1
10641	NPRL2
11188	NISCH
64943	NT5DC2
10550	ARL6IP5
2632	GBE1
8545	CGGBP1
57337	SENP7
79598	CEP97
2932	GSK3B
55840	EAF2
7707	ZNF148
50512	PODXL2
60678	EEFSEC
8930	MBD4
27032	ATP2C1
79858	NEK11
23317	DNAJC13
347736	NME9
54464	XRN1
1356	CP
51714	SELENOT
100174949	TRIM59-IFT80
11235	PDCD10
5584	PRKCI
79718	TBL1XR1
23200	ATP11B
84002	B3GNT5
55324	ABCF3
84286	TMEM175
3425	IDUA
57545	CC2D2A
91050	CCDC149
81793	TLR10
326340	ZAR1
55763	EXOC1
118429	ANTXR2
56978	PRDM8
57563	KLHL8
92610	TIFA
54532	USP53
79931	TNIP3
1998	ELF2
23321	TRIM2
101929200	LOC101929200
113218502	MIR10397
101929524	RETREG1-AS1
55322	C5orf22
64083	GOLPH3
92255	LMBRD2
55100	WDR70
23548	TTC33
5562	PRKAA1
84674	CARD6
643155	SMIM15
10283	CWC27
167465	ZNF366
3842	TNPO1
55109	AGGF1
9765	ZFYVE16
4437	MSH3
100129716	ARRDC3-AS1
84250	SLF1
91137	SLC25A46
167227	DCP2
5229	PGGT1B
23305	ACSL6
6584	SLC22A5
56951	C5orf15
5813	PURA
9812	DELE1
27430	MAT2B
51428	DDX41
54540	FAM193B
64777	RMND5B
9856	KIAA0319
493812	HCG11
79692	ZNF322
80345	ZSCAN16
3108	HLA-DMA
5252	PHF1
221496	LEMD2
55168	MRPS18A
57505	AARS2
7941	PLA2G7
55788	LMBRD1
57579	FAM135A
55754	TMEM30A
26054	SENP6
55023	PHIP
135293	PM20D2
9994	CASP8AP2
79694	MANEA
10973	ASCC3
28962	OSTM1
8763	CD164
117247	SLC16A10
102724646	LOC102724646
135114	HINT3
81847	RNF146
9053	MAP7
26230	TIAM2
115308161	LOC115308161
51608	GET4
84310	C7orf50
7975	MAFK
8379	MAD1L1
80028	FBXL18
221960	CCZ1B
23161	SNX13
100616393	MIR4657
9238	TBRG4
154664	ABCA13
5260	PHKG1
114049	BUD23
57414	RHBDD2
441263	DTX2P1-UPK3BP1-PMS2P11
948	CD36
55972	SLC25A40
102723885	SRI-AS1
64921	CASD1
5166	PDK4
7979	SEM1
79690	GAL3ST4
26261	FBXO24
64599	GIGYF1
100630923	LOC100630923
105375433	LOC105375433
4289	MKLN1
54927	CHCHD3
100131176	WDR86-AS1
6009	RHEB
137492	VPS37A
8795	TNFRSF10B
8754	ADAM9
105379395	LOC105379395
115294	PCMTD1
80124	VCPIP1
100533105	C8orf44-SGK3
79848	CSPP1
81796	SLCO5A1
27067	STAU2
54968	TMEM70
55824	PAG1
8895	CPNE3
4683	NBN
137392	CIBAR1
50484	RRM2B
55074	OXR1
79139	DERL1
83940	TATDN1
2738	GLI4
114822	RHPN1
22827	PUF60
28991	COMMD5
169792	GLIS3
6619	SNAPC3
54914	FOCAD
203228	C9orf72
10210	TOPORS
51754	TMEM8B
8434	RECK
100132352	FRG1HP
375743	PTAR1
7046	TGFBR1
7743	ZNF189
107987112	LOC107987112
23392	ECPAS
10773	ZBTB6
29988	SLC2A8
6812	STXBP1
2356	FPGS
2022	ENG
51117	COQ4
101929291	LOC101929291
389792	IER5L
6621	SNAPC4
23203	PMPCA
401561	LINC01451
286256	LCN12
27158	NDOR1
54932	EXD3
10811	NOXA1
26012	NSMF
116225	ZMYND19
3559	IL2RA
7431	VIM
94134	ARHGAP12
107984219	LOC107984219
3688	ITGB1
8505	PARG
221035	REEP3
26091	HERC4
5552	SRGN
27143	PALD1
355	FAS
22849	CPEB3
3416	IDE
9849	ZNF518A
56889	TM9SF3
9748	SLK
120	ADD3
8036	SHOC2
55088	CCDC186
57700	FHIP2A
64077	LHPP
282969	FUOM
80162	PGGHG
10522	DEAF1
79751	SLC25A22
55367	PIDD1
10077	TSPAN32
10078	TSSC4
3045	HBD
8642	DCHS1
387751	GVINP1
7702	ZNF143
50862	RNF141
10894	LYVE1
84188	FAR1
11234	HPS5
2965	GTF2H1
55293	UEVLD
196074	METTL15
966	CD59
101929918	LOC101929918
8539	API5
51144	HSD17B12
9409	PEX16
84364	ARFGAP2
932	MS4A3
26229	B3GAT3
10629	TAF6L
28992	MACROD1
10235	RASGRP2
10004	NAALADL1
7542	ZFPL1
7108	TM7SF2
5977	DPF2
399909	PCNX3
10524	KAT5
84285	EIF1AD
25855	BRMS1
9973	CCS
57571	CARNS1
80194	TMEM134
2950	GSTP1
4728	NDUFS8
105369373	LOC105369373
10068	IL18BP
5138	PDE2A
5870	RAB6A
220042	DDIAS
8301	PICALM
8690	JRKL
84437	MSANTD4
55823	VPS11
55846	ITFG2
10233	LRRC23
101927905	LINC02449
1389	CREBL2
51071	DERA
5965	RECQL
23012	STK38L
55711	FAR2
55605	KIF21A
225	ABCD2
283464	GXYLT1
54407	SLC38A2
100288798	SLC38A4-AS1
4665	NAB2
11260	XPOT
102465249	MIR6502
23426	GRIP1
56890	MDM1
114882	OSBPL8
23390	ZDHHC17
80184	CEP290
160418	TMTC3
144481	SOCS2-AS1
56994	CHPT1
55332	DRAM1
23325	WASHC4
11153	FICD
326625	MMAB
29902	FAM216A
64426	SUDS3
283385	MORN3
338799	LINC01089
9735	KNTC1
317781	DDX51
57666	FBRSL1
10284	SAP18
222484	LNX2
5412	UBL3
23111	SPART
57511	COG6
10240	MRPS31
11193	WBP4
89890	KBTBD6
84078	KBTBD7
5925	RB1
112268118	LOC112268118
81602	CDADC1
55213	RCBTB1
1203	CLN5
23483	TGDS
3981	LIG4
55644	OSGEP
90809	PIP4P1
643332	RNASE2CP
57447	NDRG2
64403	CDH24
79178	THTPA
8906	AP1G2
5875	RABGGTA
23256	SCFD1
11177	BAZ1A
254170	FBXO33
54813	KLHL28
382	ARF6
10640	EXOC5
55745	AP5M1
55860	ACTR10
55451	LINC00216
9786	KIAA0586
51528	JKAMP
51382	ATP6V1D
64207	IRF2BPL
107984638	LOC107984638
283575	LINC02288
2581	GALC
4287	ATXN3
7517	XRCC3
9112	MTA1
51234	EMC4
54989	ZNF770
55192	DNAJC17
197131	UBR1
113201	GOLM2
140691	TRIM69
84888	SPPL2A
23312	DMXL2
54816	ZNF280D
54629	MINDY2
663	BNIP2
79719	AAGAB
105376731	LOC105376731
84206	MEX3B
100505616	SNHG21
53339	BTBD1
55829	SELENOS
9091	PIGQ
84326	METTL26
9894	TELO2
4832	NME3
124056	NOXO1
64223	MLST8
10921	RNPS1
79228	THOC6
342346	C16orf96
4682	NUBP1
8651	SOCS1
368	ABCC6
339044	PKD1P1
9738	CCP110
1201	CLN3
11273	ATXN2L
83985	SPNS1
4150	MAZ
8448	DOC2A
1731	SEPTIN1
5261	PHKG2
23361	ZNF629
79759	ZNF668
79767	ELMO3
3931	LCAT
10725	NFAT5
55308	DDX19A
92154	MTSS2
10428	CFDP1
56942	CMC2
3394	IRF8
51693	TRAPPC2L
22980	TCF25
79850	TLCD3A
124935	SLC43A2
124997	WDR81
1801	DPH1
246	ALOX15
124944	C17orf49
84461	NEURL4
57555	NLGN2
26168	SENP3
100533955	SENP3-EIF4A1
1973	EIF4A1
55135	WRAP53
3000	GUCY2D
6416	MAP2K4
201163	FLCN
9094	UNC119
284086	NEK8
55352	COPRS
91607	SLFN11
5409	PNMT
3728	JUP
314	AOC2
8639	AOC3
672	BRCA1
113277	TMEM106A
100874261	CCDC200
4355	MPP2
80279	CDK5RAP3
64847	SPATA20
8714	ABCC3
4353	MPO
10513	APPBP2
54757	FAM20A
23461	ABCA5
9121	SLC16A5
23163	GGA3
57409	MIF4GD
9772	TMEM94
29115	SAP30BP
64978	MRPL38
100529145	TEN1-CDK3
57597	BAHCC1
339230	CCDC137
5833	PCYT2
79058	ASPSCR1
201254	CENPX
51181	DCXR
5986	RFNG
924	CD7
7541	ZBTB14
102724246	TTC39C-AS1
5289	PIK3C3
30827	CXXC1
23327	NEDD4L
54495	TMX3
80148	SLC66A2
91978	TPGS1
55658	RNF126
10272	FSTL3
2593	GAMT
57455	REXO1
113177	IZUMO4
84444	DOT1L
8175	SF3A2
6915	TBXA2R
29128	UHRF1
163154	PRR22
5623	PSPN
79958	DENND1C
140467	ZNF358
84330	ZNF414
81794	ADAMTS10
8666	EIF3G
11140	CDC37
57572	DOCK6
100529855	ZNF625-ZNF20
7568	ZNF20
407018	MIR27A
113230	MISP3
10994	ILVBL
9441	MED26
23309	SIN3B
5976	UPF1
10147	SUGP2
23383	MAU2
90649	ZNF486
199746	U2AF1L4
10298	PAK4
92609	TIMM50
5704	PSMC4
8425	LTBP4
6626	SNRPA
4680	CEACAM6
112268252	LOC112268252
284353	NKPD1
79090	TRAPPC6A
10849	POLR1G
2067	ERCC1
54958	TMEM160
29998	BICRA
114783	LMTK3
2512	FTL
6625	SNRNP70
26816	SNORD35A
57333	RCN3
101928378	PTOV1-AS2
79735	TBC1D17
22809	ATF5
112703	GARIN5A
6320	CLEC11A
284367	SIGLEC17P
54776	PPP1R12C
255043	TMEM86B
284417	TMEM150B
84787	KMT5C
163033	ZNF579
51157	ZNF580
29924	EPN1
55311	ZNF444
125919	ZNF543
83541	FAM110A
3420	IDH3B
57593	EBF4
3704	ITPA
128710	SLX4IP
92675	DTD1
9371	KIF3B
63941	NECAB3
2937	GSS
140699	MROH8
6385	SDC4
1299	COL9A3
63910	SLC17A9
54915	YTHDF1
100505771	MHENCR
56731	SLC2A4RG
140685	ZBTB46
140700	SAMD10
55251	PCMTD2
102724594	LOC102724594
29761	USP25
54149	C21orf91
6526	SLC5A3
4047	LSS
54058	C21orf58
29801	ZDHHC8
80764	THAP7
7621	ZNF70
6525	SMTN
7533	YWHAH
80020	FOXRED2
79734	KCTD17
6753	SSTR3
79159	NOL12
9145	SYNGR1
27352	SGSM3
150381	PRR34-AS1
55687	TRMU
80305	TRABD
83933	HDAC10
109864274	RNA5-8SN4
256643	BCLAF3
6197	RPS6KA3
7543	ZFX
58526	MID1IP1
6102	RP2
347344	ZNF81
81887	LAS1L
53344	CHIC1
84061	MAGT1
5716	PSMD10
54521	WDR44
203427	SLC25A43
29071	C1GALT1C1
331	XIAP
9363	RAB33A
286410	ATP11C
11219	TREX2
55559	HAUS7
3421	IDH3G
393	ARHGAP4
60343	FAM3A
7411	VBP1
474384	F8A3
